# Supplementary material for: Analyzing crises in global financial indices using Recurrent Neural Network based Autoencoder
Source: PLoS One. 2025 Jul 14;20(7):e0326947. doi: 10.1371/journal.pone.0326947 (PMC12258555; doi:10.1371/journal.pone.0326947)
Supplement: S1 Dataset — This dataset was used for training and evaluating the RNN-based autoencoder model. (CSV) [file pone.0326947.s001.csv]

Date	000001.SS	FTSEMIB.MI	JSE.JO	^AEX	^AXJO	^BFX	^BVSP	^FCHI	^FTSE	^GDAXI	^GSPC	^GSPTSE	^HSI	^IBEX	^KLSE	^KS11	^MXX	^N225	^NSEI	^NZ50	^SET.BK	^SSMI	^STI	^TWII
2007-01-02		42017.0	3008.277587890625	501.0	5670.2001953125	4454.16015625	45383.0	5617.7099609375	6310.89990234375	6681.1298828125		12923.7001953125	20310.1796875	14364.3857421875		1435.260009765625	26664.44921875							7920.7626953125
2007-01-03		42062.0	3063.986083984375	501.3500061035156	5649.39990234375	4466.93017578125	44445.0	5610.919921875	6319.0	6691.31982421875	1416.5999755859375	12701.400390625	20413.390625	14375.0849609375	1117.0899658203125	1409.3499755859375	26619.369140625			4049.5	659.25	8920.2001953125	3037.739990234375	7917.2626953125
2007-01-04	2715.718994140625	41842.0	3063.986083984375	500.3299865722656	5584.7998046875	4421.259765625	44020.0	5574.56005859375	6287.0	6674.39990234375	1418.3399658203125	12553.599609375	20025.580078125	14382.3857421875	1118.1800537109375	1397.2900390625	26566.279296875	17353.669921875		4028.9599609375	648.219970703125	8925.2001953125	3023.800048828125	7934.47265625
2007-01-05	2641.333984375	41597.0	3036.132080078125	494.04998779296875	5572.0	4381.56005859375	42245.0	5517.35009765625	6220.10009765625	6593.08984375	1409.7099609375	12478.0	20211.279296875	14304.685546875	1120.4000244140625	1385.760009765625	26135.599609375	17091.58984375		4035.260009765625	628.1900024414062	8900.2001953125	3029.0400390625	7835.53369140625
2007-01-08	2707.198974609375	41527.0	3002.70703125	492.80999755859375	5502.0	4406.58984375	42830.0	5518.58984375	6194.2001953125	6607.58984375	1412.8399658203125	12553.099609375	20029.66015625	14322.28515625	1113.02001953125	1370.81005859375	26281.640625			4028.590087890625	633.8200073242188	8850.2998046875	3000.0	7736.6748046875
2007-01-09	2807.803955078125	41566.0	2980.42333984375	495.8699951171875	5589.7001953125	4426.14990234375	42007.0	5533.02978515625	6196.10009765625	6614.3701171875	1412.1099853515625	12468.0	19898.080078125	14311.4853515625	1118.9599609375	1374.3399658203125	25783.0390625	17237.76953125		4052.64990234375	616.75	8874.0	3008.35009765625	7789.97412109375
2007-01-10	2825.575927734375	41360.0	2999.92138671875	492.489990234375	5520.89990234375	4405.8701171875	42336.0	5501.9501953125	6160.7001953125	6566.56005859375	1414.8499755859375	12457.599609375	19568.33984375	14116.0849609375	1113.18994140625	1355.7900390625	25885.80078125	16942.400390625		4064.080078125	622.27001953125	8861.599609375	2961.14990234375	7698.48486328125
2007-01-11	2770.110107421875	41942.0	2999.92138671875	500.1600036621094	5564.89990234375	4473.580078125	42670.0	5609.7998046875	6230.10009765625	6687.2998046875	1423.8199462890625	12519.900390625	19385.369140625	14328.78515625	1106.06005859375	1365.31005859375	26247.900390625	16838.169921875		4049.64990234375	637.6300048828125	8987.900390625	2969.68994140625	7618.5146484375
2007-01-12	2668.110107421875	42111.0	2952.56884765625	502.8399963378906	5638.7998046875	4485.89013671875	43095.0	5617.6201171875	6239.0	6705.169921875	1430.72998046875	12678.7998046875	19613.41015625	14368.185546875	1119.3299560546875	1388.3699951171875	26324.380859375	17057.009765625		4051.840087890625	645.7100219726562	9032.7998046875	3009.090087890625	7761.67431640625
2007-01-15	2794.700927734375	42307.0	2855.078125	505.3800048828125	5673.7998046875	4494.10986328125	42919.0	5631.080078125	6263.5	6731.740234375		12755.400390625	20068.560546875	14416.685546875	1127.4100341796875	1390.9599609375	26480.029296875	17209.919921875		4085.610107421875	656.3099975585938	9101.7001953125	3035.580078125	7783.46435546875
2007-01-16	2821.01708984375	42115.0	2896.859619140625	504.80999755859375	5673.39990234375	4468.27978515625	42624.0	5591.5400390625	6215.7001953125	6716.81982421875	1431.9000244140625	12720.2998046875	20027.94921875	14355.5849609375	1132.6099853515625	1389.7099609375	26480.330078125	17202.4609375		4067.139892578125	655.9000244140625	9073.0	3038.2099609375	7792.04443359375
2007-01-17	2778.89990234375	41749.0	2952.56884765625	505.260009765625	5646.10009765625	4464.85986328125	42735.0	5561.77978515625	6204.5	6701.7001953125	1430.6199951171875	12730.400390625	20064.5703125	14294.9853515625	1139.7099609375	1379.47998046875	26558.5	17261.349609375		4073.330078125	651.469970703125	9104.599609375	3037.659912109375	7833.94384765625
2007-01-18	2756.98291015625	41711.0	2966.495849609375	505.5299987792969	5672.39990234375	4467.39013671875	42478.0	5555.0400390625	6210.2998046875	6689.6201171875	1426.3699951171875	12640.7001953125	20277.509765625	14265.28515625	1147.6600341796875	1383.2099609375	26112.869140625	17370.9296875		4096.33984375	654.8900146484375	9099.2998046875	3061.64990234375	7895.14306640625
2007-01-19	2832.20703125	42123.0	2997.1357421875	507.1199951171875	5673.10009765625	4472.72998046875	43428.0	5614.7001953125	6237.2001953125	6747.169921875	1430.5	12719.0	20327.720703125	14397.8857421875	1147.760009765625	1360.56005859375	26213.380859375	17310.439453125		4091.110107421875	658.1699829101562	9155.099609375	3072.8798828125	7840.0439453125
2007-01-22	2933.18994140625	42002.0	3008.277587890625	503.510009765625	5726.60009765625	4457.009765625	43553.0	5579.77978515625	6218.39990234375	6687.31005859375	1422.949951171875	12705.7998046875	20772.220703125	14359.685546875	1157.8499755859375	1363.4100341796875	26432.25	17424.1796875		4121.08984375	655.1199951171875	9102.2001953125	3145.199951171875	7842.43408203125
2007-01-23	2949.14404296875	42106.0	2941.427490234375	502.82000732421875	5735.0	4429.3798828125	44177.0	5575.06982421875	6227.60009765625	6678.93017578125	1427.989990234375	12910.900390625	20769.69921875	14368.5849609375	1169.1199951171875	1363.0899658203125	26810.0	17408.5703125		4131.1298828125	650.760009765625	9105.5	3132.89990234375	7852.3232421875
2007-01-24	2975.12890625	42566.0	2966.495849609375	506.54998779296875	5768.7998046875	4465.14990234375	44687.0	5638.080078125	6314.7998046875	6748.3701171875	1440.1300048828125	13010.7001953125	20821.05078125	14540.685546875	1183.0400390625	1383.06005859375	27338.30078125	17507.400390625		4138.18994140625	657.1599731445312	9153.099609375	3150.239990234375	7935.5029296875
2007-01-25	2857.364990234375	42457.0	2938.641357421875	503.0299987792969	5769.89990234375	4438.5498046875		5609.2001953125	6269.2998046875	6719.580078125	1423.9000244140625	12927.2998046875	20669.830078125	14537.28515625	1179.6600341796875	1382.3599853515625	26899.33984375	17458.30078125		4135.56005859375	660.7100219726562	9134.099609375	3108.6298828125	7923.73291015625
2007-01-26	2882.55810546875	42184.0	2910.787353515625	499.79998779296875		4399.8701171875	44412.0	5582.2998046875	6228.0	6690.33984375	1422.1800537109375	12979.2998046875	20281.130859375	14415.3857421875	1169.8900146484375	1371.3299560546875	27045.7109375	17421.9296875		4120.85986328125	657.6500244140625	9041.099609375	3087.739990234375	7821.28369140625
2007-01-29	2945.262939453125	42259.0	2871.791259765625	500.30999755859375	5760.39990234375	4415.169921875	43573.0	5619.7001953125	6239.89990234375	6726.009765625	1420.6199951171875	12946.0	20236.6796875	14506.9853515625	1177.530029296875	1363.0999755859375	26834.05078125	17470.4609375		4136.33984375	653.9199829101562	9110.7998046875	3128.909912109375	7751.75439453125
2007-01-30	2930.56201171875	42290.0	2905.216064453125	502.8299865722656	5812.5	4435.97998046875	44044.0	5645.58984375	6242.0	6788.22998046875	1428.8199462890625	13014.599609375	20460.4609375	14553.3857421875	1181.4200439453125	1370.719970703125	27135.369140625	17490.189453125		4128.02978515625	653.489990234375	9147.0	3130.260009765625	7739.87451171875
2007-01-31	2786.3349609375	42197.0	2869.005615234375	499.80999755859375	5773.39990234375	4433.56982421875	44642.0	5608.31005859375	6203.10009765625	6789.10986328125	1438.239990234375	13034.099609375	20106.419921875	14553.185546875	1189.3499755859375	1360.22998046875	27561.490234375	17383.419921875		4152.97998046875	654.0399780273438	9135.099609375	3125.56005859375	7699.60498046875
2007-02-01	2785.431884765625	42461.0	2902.43115234375	505.5899963378906	5814.10009765625	4467.81005859375	44815.0	5662.25	6282.2001953125	6851.27978515625	1445.93994140625	13144.7001953125	20430.16015625	14571.4853515625		1382.9000244140625	27842.759765625	17519.5		4144.2001953125	657.0	9217.900390625	3168.10009765625	7701.5048828125
2007-02-02	2673.2119140625	42596.0	2891.84619140625	506.7799987792969	5831.5	4507.2900390625	44998.0	5677.2998046875	6310.89990234375	6885.759765625	1448.3900146484375	13111.599609375	20563.6796875	14631.185546875	1209.47998046875	1413.1400146484375	27933.0703125	17547.109375		4144.39990234375	670.5999755859375	9260.5	3217.679931640625	7776.994140625
2007-02-05	2612.537109375	42696.0	2896.859619140625	506.19000244140625	5822.10009765625	4504.4501953125	45286.0	5681.10986328125	6317.89990234375	6874.06005859375	1446.989990234375	13166.7001953125	20455.619140625	14616.685546875	1225.72998046875	1417.949951171875		17344.80078125		4148.580078125	674.4199829101562	9257.900390625	3223.320068359375	7783.08447265625
2007-02-06	2675.697021484375	42617.0	2888.50390625	507.3999938964844	5870.5	4530.10009765625	45352.0	5676.77978515625	6346.2998046875	6875.7001953125	1448.0	13183.2998046875	20655.19921875	14703.185546875	1236.6300048828125	1428.5799560546875		17406.859375			673.6300048828125	9266.2001953125	3223.25	7875.71337890625
2007-02-07	2716.175048828125	42868.0	2885.7177734375	509.0799865722656	5899.7998046875	4544.93017578125	44588.0	5703.0	6369.5	6915.56005859375	1450.02001953125	13142.2998046875	20679.689453125	14854.5849609375	1243.5699462890625	1426.2900390625	28123.759765625	17292.3203125		4211.60986328125	675.3300170898438	9288.2001953125	3236.60009765625	7850.02392578125
2007-02-08	2737.73193359375	42487.0	2813.297119140625	504.7799987792969	5899.5	4505.85009765625	44892.0	5665.10009765625	6346.39990234375	6876.72998046875	1448.31005859375	13184.2998046875	20735.05078125	14825.9853515625	1248.8299560546875	1423.5799560546875	28197.259765625	17292.48046875		4185.490234375	691.280029296875	9229.2998046875	3217.760009765625	7842.18408203125
2007-02-09	2730.385986328125	42744.0	2785.4423828125	507.29998779296875	5927.2001953125	4518.830078125	44284.0	5692.4501953125	6382.7998046875	6911.10986328125	1438.06005859375	13084.0	20677.66015625	14875.4853515625	1240.8699951171875	1427.6800537109375	27906.890625	17504.330078125		4188.89013671875	695.27001953125	9292.099609375	3220.889892578125	7859.4931640625
2007-02-12	2807.174072265625	42451.0	2785.4423828125	503.7699890136719	5924.10009765625	4500.7900390625	43935.0	5643.9501953125	6353.5	6859.4501953125	1433.3699951171875	13040.5	20593.41015625	14768.9853515625	1231.8699951171875	1414.2900390625	27972.23046875			4179.56982421875	697.4600219726562	9261.599609375	3170.4599609375	7776.32421875
2007-02-13	2831.8720703125	42650.0	2791.01318359375	506.6600036621094	5936.60009765625	4528.08984375	45197.0	5682.68994140625	6381.7998046875	6895.33984375	1444.260009765625	13171.7998046875	20132.25	14824.5849609375	1234.31005859375	1418.43994140625	28262.650390625	17621.44921875		4184.83984375	692.47998046875	9240.0	3149.159912109375	7736.794921875
2007-02-14	2905.093017578125	42898.0	2813.297119140625	508.07000732421875	5960.5	4547.830078125	45996.0	5725.83984375	6421.2001953125	6961.18017578125	1455.300048828125	13204.5	20209.91015625	14905.685546875	1245.6400146484375	1436.0999755859375	28539.689453125	17752.640625		4181.31005859375	697.8400268554688	9299.2001953125	3182.2099609375	7809.41455078125
2007-02-15	2993.008056640625	42876.0	2952.56884765625	507.7699890136719	5992.7998046875	4544.740234375	45955.0	5720.8798828125	6433.2998046875	6958.6201171875	1456.81005859375	13288.2001953125	20538.419921875	14876.8857421875	1258.6300048828125	1443.6300048828125	28498.75	17897.23046875		4192.669921875	693.8599853515625	9305.400390625	3252.489990234375
2007-02-16	2998.47412109375	42879.0	2953.126220703125	506.1000061035156	5953.7001953125	4532.75	45849.0	5713.58984375	6419.5	6957.06982421875	1455.5400390625	13312.0	20567.91015625	14851.185546875	1262.0899658203125	1448.81005859375	28491.0703125	17875.650390625		4179.89013671875	688.010009765625	9336.2998046875	3236.929931640625
2007-02-19		42993.0	3008.277587890625	509.2200012207031	5990.10009765625	4551.27001953125		5739.89990234375	6444.39990234375	6987.080078125		13291.5		14915.78515625			28590.169921875	17940.08984375		4140.22021484375	685.3800048828125	9345.599609375
2007-02-20		42647.0	2952.56884765625	508.0199890136719	5989.7001953125	4535.4501953125		5713.4501953125	6412.2998046875	6982.91015625	1459.6800537109375	13319.7001953125		14886.0849609375		1452.9599609375	28589.66015625	17939.119140625		4110.47998046875	690.6699829101562	9315.2998046875
2007-02-21		42303.0	3008.277587890625	508.7799987792969	5951.7998046875	4515.43994140625	46090.0	5694.56005859375	6357.10009765625	6941.66015625	1457.6300048828125	13330.2998046875	20651.419921875	14788.78515625	1278.219970703125	1451.3800048828125	28715.9609375	17913.2109375		4095.780029296875	692.3800048828125	9207.099609375	3293.610107421875
2007-02-22		42493.0	3063.986083984375	509.3299865722656	6017.10009765625	4509.81982421875	46452.0	5707.85986328125	6380.89990234375	6973.72998046875	1456.3800048828125	13318.0	20809.23046875	14791.28515625	1276.52001953125	1465.4100341796875	28676.48046875	18108.7890625		4089.77001953125	693.6099853515625	9251.7998046875	3288.85009765625
2007-02-23		42500.0	3119.138427734375	510.6099853515625	6036.10009765625	4495.7099609375	46016.0	5716.3798828125	6401.5	6992.580078125	1451.18994140625	13343.5	20711.650390625	14767.0849609375	1283.469970703125	1469.8800048828125	28505.720703125	18188.419921875		4120.31005859375	690.760009765625	9258.0	3310.43994140625
2007-02-26	3040.59912109375	42849.0	3147.55029296875	511.1700134277344	6044.0	4519.02978515625	46207.0	5762.5400390625	6434.7001953125	7027.58984375	1449.3699951171875	13404.5	20507.94921875	14856.0849609375	1272.8699951171875	1470.030029296875	28046.16015625	18215.349609375		4110.60986328125	688.7000122070312	9223.0	3307.919921875	7900.1630859375
2007-02-27	2771.791015625	41616.0	3119.6953125	500.3299865722656	5993.7998046875	4387.3701171875	43145.0	5588.39013671875	6286.10009765625	6819.64990234375	1399.0400390625	13040.099609375	20147.869140625	14408.28515625	1237.0799560546875	1454.5999755859375	26418.8203125	18119.919921875		4099.43017578125	683.9500122070312	8909.7998046875	3232.02001953125	7901.9228515625
2007-02-28	2881.072998046875	41155.0	3119.6953125	490.2099914550781	5832.5	4305.22998046875	43892.0	5516.31982421875	6171.5	6715.43994140625	1406.8199462890625	13045.0	19651.509765625	14248.3857421875	1196.449951171875	1417.3399658203125	26638.94921875	17604.119140625		4037.1298828125	677.1300048828125	8789.7001953125	3104.14990234375
2007-03-01	2797.18994140625	40686.0	3080.69873046875	481.9599914550781	5810.2001953125	4267.759765625	43517.0	5458.39990234375	6116.0	6640.240234375	1403.1700439453125	12981.099609375	19346.599609375	14064.8857421875	1180.9100341796875		26647.650390625	17453.509765625		4048.830078125	680.5999755859375	8781.900390625	3092.580078125	7678.634765625
2007-03-02	2831.52587890625	40574.0	3114.125244140625	480.20001220703125	5786.0	4272.02001953125	42370.0	5424.7001953125	6116.2001953125	6603.31982421875	1387.1700439453125	12863.2998046875	19442.009765625	13962.1865234375	1164.6800537109375		26321.119140625	17217.9296875		4098.68994140625	679.02001953125	8798.7001953125	3078.739990234375	7670.73486328125
2007-03-05	2785.305908203125	40157.0	2980.42333984375	475.5899963378906	5653.60009765625	4218.169921875	41179.0	5385.02978515625	6058.7001953125	6534.56982421875	1374.1199951171875	12711.2998046875	18664.880859375	13749.0859375	1110.68994140625	1376.1500244140625	25788.369140625	16642.25		4035.330078125		8676.900390625	2982.2900390625	7344.5263671875
2007-03-06	2840.175048828125	40374.0	3063.986083984375	478.1600036621094	5771.7998046875	4249.60986328125	43218.0	5437.1298828125	6138.5	6595.0	1395.4100341796875	12868.2001953125	19058.560546875	13825.88671875	1130.9599609375	1402.9300537109375	26355.640625	16844.5		4033.360107421875	674.239990234375	8775.599609375	3036.52001953125	7451.02587890625
2007-03-07	2896.593994140625	40370.0	3091.84130859375	481.8999938964844	5825.2998046875	4301.18994140625	42667.0	5455.06982421875	6156.5	6617.75	1391.969970703125	12989.599609375	18918.640625	13912.6865234375	1156.5799560546875	1410.949951171875	26184.390625	16764.619140625		4062.52001953125	670.3699951171875	8878.400390625	3059.14990234375	7480.85595703125
2007-03-08	2928.014892578125	40897.0	3192.116943359375	489.0299987792969	5822.2998046875	4369.5498046875	43466.0	5524.259765625	6227.7001953125	6713.22998046875	1401.8900146484375	13051.0	19175.169921875	14193.9853515625	1187.06005859375	1423.8900146484375	26773.7890625	17090.310546875		4069.409912109375	671.97998046875	8955.7001953125	3122.489990234375	7573.8349609375
2007-03-09	2937.909912109375	40882.0	3231.113037109375	490.3500061035156	5830.2001953125	4378.27978515625	44133.0	5537.83984375	6245.2001953125	6716.52001953125	1402.8399658203125	13057.400390625	19134.880859375	14257.185546875	1188.8299560546875	1423.5799560546875	27106.529296875	17164.0390625		4079.969970703125	671.1699829101562	8933.900390625	3143.7099609375	7568.1650390625
2007-03-12	2954.9140625	40697.0	3370.38525390625	489.5400085449219	5891.0	4359.77001953125	44249.0	5496.06982421875	6233.2998046875	6715.490234375	1406.5999755859375	13065.2001953125	19442.419921875	14146.4853515625	1203.2900390625	1441.3299560546875	27261.169921875	17292.390625		4088.1298828125	672.3599853515625	8899.400390625	3182.679931640625	7629.11474609375
2007-03-13	2964.7939453125	40277.0	3495.73046875	484.3800048828125	5865.0	4301.77978515625	42749.0	5432.93994140625	6161.2001953125	6623.990234375	1377.949951171875	12809.599609375	19333.140625	13982.8857421875	1200.010009765625	1436.050048828125	26589.19921875	17178.83984375		4105.72021484375	675.2000122070312	8829.099609375	3158.89990234375	7683.96484375
2007-03-14	2906.333984375	39290.0	3342.531005859375	473.3800048828125	5741.89990234375	4196.56005859375	43288.0	5296.22021484375	6000.7001953125	6447.7001953125	1387.1700439453125	12808.7001953125	18836.9296875	13602.38671875	1166.3800048828125	1407.3699951171875	26719.3203125	16676.890625		4053.409912109375	670.6199951171875	8577.7001953125	3053.2099609375	7570.23486328125
2007-03-15	2951.697998046875	39916.0	3442.80712890625	483.3900146484375	5853.0	4262.7900390625	43278.0	5389.85009765625	6133.2001953125	6585.47021484375	1392.280029296875	12874.2998046875	18969.439453125	13940.38671875	1180.31005859375	1426.9300537109375	26883.529296875	16860.390625		4054.2099609375	674.3099975585938	8706.7998046875	3094.60009765625	7695.9248046875
2007-03-16	2930.48095703125	39868.0	3419.409423828125	482.1400146484375	5836.2998046875	4257.2099609375	42730.0	5382.16015625	6130.60009765625	6579.8701171875	1386.949951171875	12829.7001953125	18953.5	13977.3857421875	1182.199951171875	1427.8800048828125	26901.419921875	16744.150390625		4037.590087890625	671.0499877929688	8717.599609375	3068.75	7719.7646484375
2007-03-19	3014.44189453125	40480.0	3453.948974609375	492.44000244140625	5859.7001953125	4364.64990234375	43713.0	5458.9501953125	6189.39990234375	6671.41015625	1402.06005859375	13011.7001953125	19266.740234375	14250.185546875	1192.219970703125	1443.3900146484375		17009.55078125		4050.31005859375	669.1400146484375	8841.7001953125	3113.389892578125	7737.42431640625
2007-03-20	3032.195068359375	40519.0	3504.085693359375	498.2900085449219	5876.60009765625	4373.75	44351.0	5503.27001953125	6220.2998046875	6700.2900390625	1410.93994140625	12977.400390625	19356.900390625	14323.185546875	1205.280029296875	1444.1700439453125	27407.4609375	17163.19921875		4041.610107421875	671.760009765625	8882.400390625	3116.8798828125	7736.1650390625
2007-03-21	3057.3798828125	40719.0		500.8900146484375	5861.89990234375	4382.259765625	45631.0	5502.18017578125	6256.7998046875	6712.06005859375	1435.0400390625	13155.599609375	19516.41015625	14310.4853515625	1209.3399658203125	1442.8499755859375	28219.55078125			4052.510009765625	669.5599975585938	8942.2001953125	3155.68994140625	7756.994140625
2007-03-22	3071.22509765625	41547.0	3648.929931640625	509.010009765625	5955.7001953125	4470.14990234375	45424.0	5598.3701171875	6318.0	6856.9599609375	1434.5400390625	13139.599609375	19690.25	14490.0849609375	1221.719970703125	1448.530029296875	28258.80078125	17419.19921875		4076.030029296875	674.8400268554688	9074.2998046875	3219.510009765625	7823.6337890625
2007-03-23	3074.285888671875	41816.0	3732.492919921875	513.8400268554688	5952.2998046875	4500.75	45533.0	5634.75	6339.39990234375	6899.06005859375	1436.1099853515625	13237.7001953125	19692.640625	14545.685546875	1235.6500244140625	1447.3800048828125	28272.029296875	17480.609375		4064.050048828125	677.7899780273438	9089.7998046875	3205.820068359375	7859.283203125
2007-03-26	3122.81103515625	41343.0	3843.910888671875	508.79998779296875	5990.7001953125	4448.509765625	45645.0	5576.2998046875	6291.89990234375	6828.81982421875	1437.5	13302.900390625	19765.849609375	14469.5849609375	1244.3199462890625	1449.77001953125	28158.970703125	17521.9609375		4105.14990234375	679.0399780273438	9006.0	3204.550048828125	7877.78271484375
2007-03-27	3138.825927734375	41337.0	3899.619873046875	508.2099914550781	5964.2001953125	4472.22021484375	45207.0	5587.06005859375	6292.60009765625	6858.33984375	1428.6099853515625	13218.7998046875	19706.7890625	14536.78515625	1247.1700439453125	1453.22998046875	28124.330078125	17365.05078125		4127.27978515625	678.5700073242188	8966.2998046875	3234.110107421875	7845.1337890625
2007-03-28	3173.01806640625	41201.0	3899.619873046875	505.1099853515625	5923.2001953125	4441.22998046875	44484.0	5552.68994140625	6267.2001953125	6816.89013671875	1417.22998046875	13197.2001953125	19553.869140625	14482.9853515625	1235.239990234375	1439.739990234375	28098.279296875	17254.73046875		4109.8701171875	669.0399780273438	8870.599609375	3201.75	7788.1044921875
2007-03-29	3197.537109375	41766.0	3877.336181640625	511.8500061035156	5960.89990234375	4493.7001953125	45355.0	5631.52978515625	6324.2001953125	6897.080078125	1422.530029296875	13258.0	19821.779296875	14605.28515625	1235.8900146484375	1450.949951171875	28704.240234375	17263.939453125		4112.56005859375	671.6199951171875	8977.5	3228.8798828125	7848.2939453125
2007-03-30	3183.98291015625	41771.0	3952.54248046875	510.5	5995.0	4471.64990234375	45805.0	5634.16015625	6308.0	6917.02978515625	1420.8599853515625	13165.5	19800.9296875	14641.685546875	1246.8699951171875	1452.550048828125	28747.689453125	17287.650390625		4107.14013671875	673.7100219726562	8977.0	3231.239990234375	7884.373046875
2007-04-02	3252.594970703125	41990.0	4149.7509765625	512.02001953125	5915.7998046875	4485.68994140625	45597.0	5645.56005859375	6315.5	6937.169921875	1424.550048828125	13265.7998046875	19809.69921875	14730.78515625	1246.300048828125	1459.530029296875	29171.51953125	17028.41015625		4137.9501953125	679.6199951171875	8956.2998046875	3246.31005859375	7884.953125
2007-04-03	3291.299072265625	42398.0	4289.0244140625	516.0399780273438	6013.39990234375	4547.419921875	46288.0	5711.91015625	6366.10009765625	7045.56005859375	1437.77001953125	13361.2001953125	20002.69921875	14953.1845703125	1256.8199462890625	1463.75	29348.08984375	17244.05078125		4175.2900390625	686.530029296875	9054.0	3288.360107421875	7932.873046875
2007-04-04	3291.5419921875	42412.0	4261.72705078125	517.5999755859375	6097.2001953125	4558.5	46554.0	5739.009765625	6364.7001953125	7073.91015625	1439.3699951171875	13448.2998046875	20209.7109375	14943.083984375	1271.31005859375	1483.4100341796875	29370.939453125	17544.08984375		4187.97998046875	693.5399780273438	9057.599609375	3332.919921875	8004.572265625
2007-04-05	3319.139892578125	42463.0	4281.22412109375	519.2899780273438	6077.10009765625	4553.6298828125	46647.0	5741.3798828125	6397.2998046875	7099.91015625	1443.760009765625	13425.0		14974.884765625	1277.47998046875	1482.0400390625		17491.419921875		4184.7001953125	692.469970703125	9099.099609375	3345.860107421875
2007-04-06	3323.5849609375														1278.9200439453125	1484.1500244140625		17484.779296875
2007-04-09	3398.949951171875						46855.0				1444.6099853515625	13482.2998046875			1298.3599853515625	1501.06005859375	29632.19921875	17743.759765625			688.5499877929688		3400.0	8056.5224609375
2007-04-10	3444.291015625	42892.0	4356.431640625	524.0900268554688	6153.0	4595.72021484375	47174.0	5766.27001953125	6417.7998046875	7166.669921875	1448.3900146484375	13431.2998046875	20347.869140625	15005.484375	1306.3399658203125	1499.1600341796875	29515.640625	17664.689453125		4180.47021484375	689.47998046875	9150.7001953125	3422.6201171875	8048.3525390625
2007-04-11	3495.22412109375	42805.0	4178.1630859375	522.0999755859375	6151.39990234375	4587.7001953125	46939.0	5751.919921875	6413.2998046875	7152.830078125	1438.8699951171875	13401.0	20449.4296875	14997.583984375	1306.219970703125	1513.4200439453125	29278.75	17670.0703125		4147.35986328125	695.0999755859375	9136.099609375	3420.6201171875	8084.41259765625
2007-04-12	3531.029052734375	42756.0	4177.6064453125	518.9099731445312	6158.2001953125	4568.240234375	47347.0	5748.93994140625	6416.39990234375	7142.9501953125	1447.800048828125	13499.7001953125	20380.2109375	14882.9853515625	1307.18994140625	1525.6099853515625	29606.970703125	17540.419921875		4168.10009765625	692.4600219726562	9110.099609375	3372.68994140625	8075.16259765625
2007-04-13	3518.26708984375	43016.0	4178.1630859375	523.6799926757812	6135.7998046875	4581.259765625	47926.0	5789.33984375	6462.39990234375	7212.06982421875	1452.8499755859375	13578.599609375	20340.970703125	14965.2841796875	1308.199951171875	1520.780029296875	29762.220703125	17363.94921875		4164.2998046875		9177.5	3373.590087890625	8002.26220703125
2007-04-16	3596.44091796875	43440.0	4219.94580078125	532.0900268554688	6197.7001953125	4614.85986328125	48921.0	5861.97021484375	6516.2001953125	7338.06005859375	1468.3299560546875	13660.0	20757.529296875	15020.7841796875	1322.9100341796875	1532.0400390625	29718.66015625	17628.30078125		4170.7099609375		9269.900390625	3414.14990234375	8043.50244140625
2007-04-17	3611.8701171875	43476.0	4172.59326171875	532.6799926757812	6186.5	4602.16015625	48755.0	5858.14013671875	6497.7998046875	7348.830078125	1471.47998046875	13658.0	20788.609375	14965.984375	1330.260009765625	1528.6600341796875	29598.990234375	17527.44921875		4177.009765625	695.030029296875	9228.0	3415.320068359375	7959.2529296875
2007-04-18	3612.39599609375	43286.0	4165.349609375	531.239990234375	6236.89990234375	4576.41015625	48710.0	5835.9501953125	6449.39990234375	7282.33984375	1472.5	13712.0	20777.08984375	14870.3857421875	1328.6300048828125	1534.5799560546875	29559.51953125	17667.330078125		4193.56982421875	692.27001953125	9278.5	3400.409912109375	8003.2724609375
2007-04-19	3449.01611328125	42974.0	4066.188720703125	528.6599731445312	6165.10009765625	4549.93994140625	48762.0	5829.0400390625	6440.60009765625	7242.72998046875	1470.72998046875	13574.7001953125	20299.7109375	14821.685546875	1306.3599853515625	1513.6600341796875	29614.05078125	17371.970703125		4180.64013671875	687.22998046875	9256.7998046875	3291.280029296875	7888.5927734375
2007-04-20	3584.2041015625	43549.0	3997.109375	536.3599853515625	6207.5	4630.43017578125	49408.0	5938.89990234375	6486.7998046875	7342.5400390625	1484.3499755859375	13664.7001953125	20566.58984375	15080.884765625	1315.3699951171875	1533.0799560546875	29832.48046875	17452.619140625		4182.89990234375	687.530029296875	9399.7998046875	3360.669921875	7942.6328125
2007-04-23	3710.885986328125	43466.0	3983.182861328125	535.469970703125	6209.10009765625	4612.5	49162.0	5917.31982421875	6479.7001953125	7335.6201171875	1480.9300537109375	13629.0	20556.5703125	14987.083984375	1321.3599853515625	1544.3499755859375	29593.849609375	17455.369140625		4201.64013671875	686.1799926757812	9438.099609375	3388.47998046875	8010.42236328125
2007-04-24	3720.531982421875	43303.0	3871.763916015625	532.5599975585938	6188.2001953125	4612.31005859375	49071.0	5886.02978515625	6429.5	7270.31982421875	1480.4100341796875	13590.2998046875	20572.80078125	14578.685546875	1317.5	1556.7099609375	29544.1796875	17451.76953125		4163.10986328125	685.47998046875	9392.400390625	3374.52001953125	8044.97216796875
2007-04-25	3743.958984375	43755.0	3871.2080078125	535.3300170898438		4641.22998046875	49676.0	5947.330078125	6462.0	7343.080078125	1495.4200439453125	13672.900390625	20536.779296875	14620.3857421875	1315.969970703125	1545.550048828125	29444.150390625	17236.16015625			690.2999877929688	9429.2998046875	3362.679931640625	7984.6123046875
2007-04-26	3783.06298828125	43844.0	3999.895751953125	534.0399780273438	6212.2001953125	4657.97998046875	49068.0	5944.43994140625	6469.39990234375	7387.02001953125	1494.25	13597.5	20667.2890625	14610.9853515625		1553.1300048828125	29342.69921875	17429.169921875		4174.89990234375	690.7899780273438	9481.2998046875	3406.889892578125	8000.00244140625
2007-04-27	3759.866943359375	43642.0		530.489990234375	6151.60009765625	4643.43017578125	49230.0	5930.77001953125	6418.7001953125	7378.1201171875	1494.0699462890625	13632.0	20526.5	14403.5849609375	1324.77001953125	1542.52001953125	29372.9296875	17400.41015625		4181.4501953125	695.1099853515625	9419.900390625	3398.60009765625	7949.3828125
2007-04-30	3841.27197265625	43755.0	4011.036865234375	530.8099975585938	6166.0	4614.759765625	48956.0	5960.0400390625	6449.2001953125	7408.8701171875	1482.3699951171875	13416.7001953125	20318.98046875	14374.5849609375	1322.25	1542.239990234375	28996.7109375			4194.64013671875	699.1599731445312	9428.2998046875	3361.2900390625	7875.38330078125
2007-05-01					6145.7998046875				6419.60009765625		1486.300048828125	13406.2998046875						17274.98046875		4191.66015625
2007-05-02		43836.0	4150.3095703125	532.22998046875	6237.7001953125	4675.8701171875	49472.0	5990.1298828125	6484.5	7455.93017578125	1495.9200439453125	13578.7001953125	20388.490234375	14416.8857421875		1553.300048828125	29259.919921875	17394.919921875		4186.990234375	705.469970703125	9445.0	3417.81005859375	7903.0029296875
2007-05-03		43685.0	4134.1533203125	536.1199951171875	6245.60009765625	4706.52001953125	50218.0	6004.27978515625	6537.7998046875	7476.68994140625	1502.3900146484375	13687.0	20681.580078125	14395.5849609375	1342.7900390625	1559.8599853515625	29752.94921875			4202.669921875	709.9099731445312	9393.0	3450.639892578125	7926.623046875
2007-05-04		43973.0	4178.1630859375	539.6400146484375	6304.89990234375	4719.259765625	50598.0	6068.830078125	6603.7001953125	7516.759765625	1505.6199951171875	13769.900390625	20841.080078125	14620.28515625	1363.4000244140625	1567.739990234375	30013.849609375			4206.31005859375	716.4400024414062	9455.5	3485.760009765625	8066.0224609375
2007-05-07		43948.0	4131.046875	540.030029296875	6335.7001953125	4739.580078125	50282.0	6071.47998046875		7525.68994140625	1509.47998046875	13865.5	20896.640625	14672.0849609375	1365.280029296875	1584.4599609375	29776.5703125	17669.830078125		4202.580078125		9455.5	3477.590087890625	8115.232421875
2007-05-08	3950.010986328125	43630.0	4019.39794921875	535.7000122070312	6304.39990234375	4708.2998046875	50278.0	6034.25	6550.39990234375	7442.2001953125	1507.719970703125	13915.400390625	20706.349609375	14556.685546875	1354.6700439453125	1582.6500244140625	29572.400390625	17656.83984375		4223.22998046875	712.8699951171875	9377.099609375	3439.2099609375	8095.80224609375
2007-05-09	4013.0849609375	43855.0	3935.66015625	534.2999877929688	6341.0	4715.41015625	51300.0	6051.6298828125	6549.60009765625	7475.990234375	1512.5799560546875	13895.2001953125	20844.779296875	14609.3857421875	1350.8399658203125	1593.4200439453125	29992.830078125	17748.119140625		4232.330078125	706.2899780273438	9427.7001953125	3452.719970703125	8052.66259765625
2007-05-10	4049.700927734375	43433.0	3935.66015625	529.22998046875	6355.5	4674.60986328125	50235.0	6012.759765625	6524.10009765625	7415.330078125	1491.469970703125	13853.099609375	20746.26953125	14575.3857421875	1355.6199951171875	1599.6800537109375	29653.8203125	17736.9609375		4251.39990234375	707.1900024414062	9367.2998046875	3469.260009765625	8096.822265625
2007-05-11	4021.677978515625	43590.0	3952.407470703125	531.2000122070312	6297.39990234375	4667.1201171875	50902.0	6050.6298828125	6565.7001953125	7479.33984375	1505.8499755859375	14003.7998046875	20468.2109375	14736.28515625	1351.449951171875	1603.56005859375	30058.75	17553.720703125		4226.39013671875	706.9000244140625	9408.2998046875	3446.919921875	8031.50244140625
2007-05-14	4046.39208984375	43629.0	3902.164306640625	529.8900146484375	6345.10009765625	4658.759765625	50511.0	6026.419921875	6555.5	7459.60986328125	1503.1500244140625	13903.2998046875	20979.240234375	14685.9853515625	1359.5899658203125	1605.77001953125	29766.330078125	17677.939453125		4238.93994140625	712.1799926757812	9387.2998046875	3501.10009765625	8030.5224609375
2007-05-15	3899.177978515625	44022.0	3902.164306640625	531.3900146484375	6291.2001953125	4662.4599609375	50518.0	6049.759765625	6568.7001953125	7505.35009765625	1501.18994140625	13934.599609375	20868.150390625	14824.185546875	1346.0999755859375	1589.3699951171875	29619.91015625	17512.98046875		4214.77978515625	713.27001953125	9391.0	3475.080078125	7974.99267578125
2007-05-16	3986.04296875	43802.0	3879.83544921875	527.5499877929688	6294.60009765625	4673.2998046875	51738.0	6017.91015625	6559.5	7481.25	1514.1400146484375	14025.0	20937.259765625	14918.78515625	1352.4100341796875	1600.5999755859375	30341.25	17529.0		4227.4599609375	721.6599731445312	9357.5	3501.169921875	7988.5322265625
2007-05-17	4048.29296875	43964.0	3879.83544921875	531.530029296875	6365.89990234375	4690.25	51631.0	6027.0	6579.2998046875	7499.5	1512.75	14100.7001953125	20994.609375	14968.1845703125	1359.3699951171875	1615.5799560546875	30478.369140625	17498.599609375		4275.56982421875	724.3699951171875		3525.510009765625	8037.92236328125
2007-05-18	4030.258056640625	44364.0	3879.83544921875	536.6900024414062	6312.5	4749.4501953125	52078.0	6101.14013671875	6640.89990234375	7607.5400390625	1522.75	14105.2998046875	20904.83984375	15068.384765625	1356.8399658203125	1612.25	30676.33984375	17399.580078125		4280.43017578125	728.760009765625	9424.7001953125	3512.39990234375	8034.1025390625
2007-05-21	4072.22509765625	43495.0	3935.66015625	538.3800048828125	6369.0	4728.6298828125	52423.0	6089.91015625	6636.7998046875	7619.31005859375	1525.0999755859375		20927.75	15055.484375	1347.1700439453125	1628.199951171875	30708.73046875	17556.869140625		4289.7099609375	728.219970703125	9405.2998046875	3514.489990234375	8141.55224609375
2007-05-22	4110.37890625	43328.0	3991.484130859375	540.5700073242188	6338.7998046875	4730.169921875	52208.0	6089.72021484375	6606.60009765625	7659.39013671875	1524.1199951171875	14112.2001953125	20843.919921875	15070.884765625	1367.510009765625	1642.8800048828125	30802.25	17680.05078125		4289.58984375	732.77001953125	9361.099609375	3539.820068359375	8188.59228515625
2007-05-23	4173.708984375	43567.0	4270.60986328125	541.6099853515625	6355.10009765625	4756.81982421875	51813.0	6120.2001953125	6616.39990234375	7735.8798828125	1522.280029296875	14142.5	20798.970703125	15223.884765625	1354.97998046875	1646.5899658203125	30869.83984375	17705.119140625		4312.580078125	731.219970703125	9438.7998046875	3559.010009765625	8221.75
2007-05-24	4151.1328125	42940.0	4298.52099609375	535.989990234375	6279.10009765625	4704.5498046875	50531.0	6048.31005859375	6565.5	7697.3798828125	1507.510009765625	13946.2998046875		15094.884765625	1340.97998046875		30338.580078125	17696.970703125		4333.240234375	720.719970703125	9357.0	3530.260009765625	8216.3701171875
2007-05-25	4179.77587890625	43019.0	4326.4345703125	535.47998046875	6252.7998046875	4671.7099609375	51618.0	6057.490234375	6570.60009765625	7739.2001953125	1515.72998046875	14024.099609375	20520.66015625	15053.1845703125	1339.0799560546875	1644.56005859375	30700.009765625	17481.2109375		4305.25	719.1400146484375	9381.2998046875	3486.6298828125	8159.9326171875
2007-05-28	4272.11083984375	43166.0	4410.17236328125	537.5599975585938	6251.39990234375	4689.509765625	52120.0	6071.47021484375				14073.7001953125	20529.759765625	15124.583984375	1345.989990234375	1657.9100341796875	30928.4296875	17587.58984375		4304.41015625	727.9299926757812		3513.3701171875	8156.7822265625
2007-05-29	4334.923828125	42966.0	4465.9970703125	537.1900024414062	6317.60009765625	4660.330078125	51713.0	6056.39013671875	6606.5	7781.0400390625	1518.1099853515625	13962.7001953125	20469.58984375	15188.583984375	1343.0	1661.800048828125	30664.73046875	17672.560546875		4308.990234375	727.7899780273438	9396.0	3527.080078125	8181.45263671875
2007-05-30	4053.087890625	42964.0	4465.9970703125	535.010009765625	6243.39990234375	4652.66015625	52528.0	6042.14990234375	6602.10009765625	7764.97021484375	1530.22998046875	14081.7001953125	20293.759765625	15137.2841796875	1339.1800537109375	1662.719970703125	31380.0	17588.259765625		4279.6201171875	737.4000244140625	9382.7998046875	3511.1298828125	8147.30224609375
2007-05-31	4109.65380859375	43079.0	4647.42822265625	540.3900146484375	6313.5	4697.85986328125	52268.0	6104.0	6621.5	7883.0400390625	1530.6199951171875	14056.7998046875	20634.470703125	15329.384765625	1346.8900146484375	1700.9100341796875	31398.9609375	17875.75		4302.35009765625		9450.7998046875		8144.91259765625
2007-06-01	4000.741943359375	43010.0	4647.42822265625	543.9299926757812	6333.5	4707.5	53423.0	6168.14990234375	6676.7001953125	7987.85009765625	1536.3399658203125	14119.400390625	20602.869140625	15501.484375	1360.0699462890625	1716.239990234375	31946.400390625	17958.880859375		4296.43017578125	753.9299926757812	9531.5	3548.320068359375	8249.8603515625
2007-06-04	3670.40087890625	42726.0	4711.626953125	545.6900024414062	6392.89990234375	4690.77978515625	53243.0	6125.81005859375	6664.10009765625	7976.7900390625	1539.1800537109375	14146.7001953125	20729.58984375	15414.2841796875	1360.27001953125	1737.5899658203125	32096.2109375	17973.419921875			770.6099853515625	9487.5	3579.35009765625	8294.75
2007-06-05	3767.10107421875	42931.0	4650.2197265625	544.75	6370.7998046875	4676.43017578125	53162.0	6078.5400390625	6632.7998046875	7919.830078125	1530.949951171875	14141.7001953125	20842.150390625	15314.884765625	1369.5899658203125	1742.18994140625	32271.380859375	18053.810546875		4312.10986328125	760.5900268554688	9408.2001953125	3572.89990234375	8303.9501953125
2007-06-06	3776.31689453125	42307.0	4602.7685546875	537.510009765625	6337.10009765625	4587.919921875	52049.0	5977.8701171875	6522.7001953125	7730.0498046875	1517.3800048828125	13941.599609375	20818.609375	14928.78515625	1372.3800048828125		31681.759765625	18040.9296875		4294.2099609375	759.4199829101562	9277.5	3563.75	8314.6396484375
2007-06-07	3890.802978515625	41926.0	4563.69091796875	535.0499877929688	6311.10009765625	4511.39013671875		5890.490234375	6505.10009765625	7618.60986328125	1490.719970703125	13703.900390625	20800.16015625	14725.8857421875	1364.4100341796875	1753.0400390625	31184.490234375	18053.380859375		4234.6298828125	758.8300170898438	9152.099609375	3546.330078125	8355.2197265625
2007-06-08	3913.135009765625	41712.0	4521.82275390625	534.6900024414062	6231.7001953125	4507.89990234375	52330.0	5883.2900390625	6505.10009765625	7590.5	1507.6700439453125	13798.5	20509.150390625	14816.4853515625	1352.3900146484375	1727.280029296875	31466.599609375	17779.08984375		4183.4501953125	752.0	9150.7001953125	3491.590087890625	8300.669921875
2007-06-11	3995.679931640625	41874.0	4591.603515625	537.7999877929688		4565.77001953125	52777.0	5940.08984375	6567.5	7706.10009765625	1509.1199951171875	13832.7998046875	20615.490234375	14940.583984375	1357.6600341796875	1716.56005859375	31833.439453125	17834.48046875		4205.52001953125	754.1500244140625	9223.0	3545.4599609375	8338.83984375
2007-06-12	4072.137939453125	41683.0	4594.39501953125	534.1099853515625	6240.10009765625	4549.009765625	51797.0	5898.16015625	6520.5	7678.259765625	1493.0	13724.2998046875	20636.390625	14764.28515625	1360.5799560546875	1729.8800048828125	31608.58984375	17760.91015625		4227.56005859375	743.4199829101562	9181.0	3561.5400390625	8370.2197265625
2007-06-13	4176.47900390625	41930.0	4577.646484375	536.4000244140625	6180.7001953125	4571.669921875	52994.0	5934.27001953125	6559.60009765625	7680.759765625	1515.6700439453125	13859.5	20578.75	14829.78515625	1353.030029296875	1721.989990234375	31884.060546875	17732.76953125		4194.56982421875	726.5999755859375	9146.099609375	3551.219970703125	8346.349609375
2007-06-14	4115.208984375	42597.0	4549.73486328125	545.3400268554688	6261.2001953125	4640.14990234375	53713.0	6047.22998046875	6649.89990234375	7849.16015625	1522.969970703125	14002.0	20867.259765625	15078.384765625	1357.1800537109375	1769.1800537109375	32114.08984375	17842.2890625		4193.669921875	734.9299926757812	9292.2998046875	3573.429931640625	8450.6796875
2007-06-15	4132.8681640625	43099.0	4549.73486328125	551.9099731445312	6293.7998046875	4681.669921875	54519.0	6105.27978515625	6732.39990234375	8030.64013671875	1532.9100341796875	14137.400390625	21017.05078125	15252.083984375	1360.6500244140625	1772.260009765625	32128.970703125	17971.490234375		4212.4599609375	744.25	9395.7998046875	3581.159912109375	8573.599609375
2007-06-18	4253.34814453125	42719.0	4570.39013671875	551.27001953125	6343.39990234375	4676.259765625	54730.0	6087.14990234375	6703.5	8036.1201171875	1531.050048828125	14176.400390625	21582.890625	15103.583984375	1372.280029296875	1806.8800048828125	32218.169921875	18149.51953125		4303.18017578125	766.2000122070312	9365.7001953125	3623.7900390625
2007-06-19	4269.52392578125	42845.0	4577.646484375	550.3599853515625	6372.0	4653.330078125	54644.0	6071.669921875	6650.2001953125	8033.52001953125	1533.699951171875	14119.5		15000.1845703125	1376.7900390625	1807.8499755859375	32064.990234375	18163.609375		4310.1201171875	763.780029296875	9333.400390625	3629.550048828125
2007-06-20	4181.3232421875	42769.0	4577.646484375	552.1400146484375	6396.89990234375	4676.89990234375	54029.0	6093.2900390625	6649.2998046875	8090.490234375	1512.8399658203125	13978.2001953125	21684.669921875	15035.6845703125	1386.27001953125	1783.7900390625	31550.759765625	18211.6796875		4323.169921875	777.0999755859375	9347.2998046875	3628.669921875	8755.83984375
2007-06-21	4230.8232421875	42407.0	4577.08837890625	550.5399780273438	6387.0	4646.72998046875	54657.0	6029.7900390625	6596.0	7964.7099609375	1522.18994140625	14095.7001953125	21954.669921875	14882.3857421875	1387.9599609375	1794.239990234375	31830.83984375	18240.30078125		4300.56982421875	776.2000122070312	9230.2998046875	3639.489990234375	8851.9501953125
2007-06-22	4091.445068359375	42154.0	4549.73486328125	548.75	6382.60009765625	4641.5498046875	54267.0	6023.25	6567.39990234375	7949.6298828125	1502.56005859375	13986.0	21999.91015625	14784.8857421875	1391.5699462890625	1770.97998046875	31642.259765625	18188.630859375		4285.14013671875	772.0499877929688	9166.5	3615.3798828125	8846.349609375
2007-06-25	3941.0810546875	42114.0	4516.23974609375	548.219970703125	6329.7998046875	4642.419921875	54042.0	6002.85009765625	6588.39990234375	7930.60986328125	1497.739990234375	13841.900390625	21822.349609375	14848.28515625	1377.1300048828125	1757.72998046875	31296.009765625	18087.48046875		4270.91015625	764.1199951171875	9141.2001953125	3580.330078125	8939.1494140625
2007-06-26	3973.37109375	41624.0	4443.66650390625	543.260009765625	6308.60009765625	4599.5	53852.0	5953.35986328125	6559.2998046875	7860.52001953125	1492.8900146484375	13663.900390625	21803.5703125	14755.185546875	1366.989990234375	1749.550048828125	30744.7109375	18066.109375		4252.02978515625	766.969970703125	9073.2998046875	3525.10009765625	8865.7099609375
2007-06-27	4078.59912109375	41439.0	4298.52099609375	539.6199951171875	6184.2001953125	4572.91015625	54143.0	5941.669921875	6527.60009765625	7801.22998046875	1506.3399658203125	13741.900390625	21705.560546875	14681.685546875	1357.4300537109375	1733.0999755859375	30804.2109375	17849.279296875		4203.27001953125	771.0	9025.7998046875	3505.5	8844.1796875
2007-06-28	3914.2041015625	41704.0	4348.20703125	546.02001953125	6265.60009765625	4610.2001953125	54147.0	6006.31005859375	6571.2998046875	7921.35986328125	1505.7099609375	13715.7001953125	21938.220703125	14819.8857421875	1350.719970703125	1751.75	31079.240234375	17932.26953125		4189.66015625	777.6799926757812	9138.900390625	3538.22998046875	8892.7890625
2007-06-29	3820.702880859375	41954.0	4460.41455078125	548.2100219726562	6274.89990234375	4639.39990234375	54392.0	6054.93017578125	6607.89990234375	8007.31982421875	1503.3499755859375	13906.599609375	21772.73046875	14891.9853515625	1354.3800048828125	1743.5999755859375	31151.05078125	18138.359375		4234.2900390625	776.7899780273438	9209.400390625	3548.199951171875	8883.1689453125
2007-07-02	3836.2939453125	41987.0	4410.17236328125	549.8400268554688	6263.2998046875	4591.7099609375	55371.0	6026.9501953125	6590.60009765625	7958.240234375	1519.4300537109375			14804.685546875	1364.3699951171875	1771.3499755859375	31420.689453125	18146.30078125		4228.009765625	792.7100219726562	9192.599609375	3550.340087890625	8939.44921875
2007-07-03	3899.72412109375	42372.0	4452.04150390625	553.0399780273438	6299.0	4635.2998046875	55700.0	6069.83984375	6639.7998046875	8050.68017578125	1524.8699951171875	14064.7001953125	22151.140625	14869.3857421875	1373.1400146484375	1805.5	32117.830078125	18149.900390625		4233.740234375	813.52001953125	9240.2998046875	3569.429931640625	8996.1591796875
2007-07-04	3816.1650390625	42408.0	4410.17236328125	554.25	6298.60009765625	4657.93994140625	55696.0	6098.080078125	6673.10009765625	8075.259765625		14060.400390625	22218.55078125	14989.6845703125	1377.1400146484375	1838.4100341796875	32201.630859375	18168.720703125		4240.259765625	825.4500122070312	9294.5	3554.85009765625	9068.9384765625
2007-07-05	3615.8720703125	42043.0	4387.84228515625	550.7999877929688	6362.2998046875	4640.240234375	55932.0	6059.52978515625	6635.2001953125	7987.1298828125	1525.4000244140625	14079.400390625	22252.990234375	14907.3857421875	1369.300048828125	1847.7900390625	32177.830078125	18221.48046875		4236.7099609375	823.9299926757812	9219.400390625	3551.679931640625	9148.73828125
2007-07-06	3781.347900390625	42279.0	4359.37158203125	555.0	6351.10009765625	4655.56005859375	56444.0	6102.68994140625	6690.10009765625	8048.31982421875	1530.43994140625	14118.7001953125	22531.740234375	15058.2841796875	1373.8399658203125	1861.010009765625	32411.83984375	18140.939453125		4223.52978515625	832.3800048828125	9264.0	3561.9599609375	9188.267578125
2007-07-09	3883.216064453125	42545.0	4465.9970703125	557.4299926757812	6400.60009765625	4656.52978515625		6104.66015625	6712.7001953125	8077.39013671875	1531.8499755859375	14177.5	22817.4296875	14974.6845703125	1378.68994140625	1883.5899658203125	32088.25	18261.98046875		4238.64990234375	844.1900024414062	9296.400390625	3626.719970703125	9369.7978515625
2007-07-10	3853.02099609375	42039.0	4359.93017578125	554.9500122070312	6361.5	4616.60009765625	55883.0	6019.22021484375	6630.89990234375	7964.759765625	1510.1199951171875	14131.900390625	22885.83984375	14823.8857421875	1371.449951171875	1894.530029296875	31743.01953125	18252.669921875		4236.85009765625	858.4500122070312	9248.400390625	3620.320068359375	9384.6884765625
2007-07-11	3865.722900390625	41795.0	4359.93017578125	553.5599975585938	6325.10009765625	4590.22998046875	56356.0	6001.08984375	6615.10009765625	7898.5400390625	1518.760009765625	14166.099609375	22607.01953125	14766.185546875	1359.27001953125	1889.9599609375	31916.26953125	18049.509765625		4229.68994140625	846.280029296875	9214.400390625	3594.93994140625	9290.908203125
2007-07-12	3915.990966796875	42140.0	4354.3466796875	560.1400146484375	6363.39990234375	4636.56982421875	57613.0	6103.0498046875	6697.7001953125	8053.43017578125	1547.699951171875	14356.0	22809.01953125	14941.7841796875	1366.02001953125	1909.75	32261.099609375	17984.140625		4238.5400390625	843.8699951171875	9248.5	3624.56005859375	9354.3681640625
2007-07-13	3914.39501953125	42293.0	4379.46826171875	560.9299926757812	6389.39990234375	4645.080078125	57644.0	6117.9599609375	6716.7001953125	8092.77001953125	1552.5	14496.5	23099.2890625	15023.484375	1384.719970703125	1962.9300537109375	32386.509765625	18238.94921875		4243.66015625	859.1400146484375	9261.7001953125	3654.610107421875	9471.2568359375
2007-07-16	3821.916015625	42367.0	4354.3466796875	561.9000244140625	6380.7998046875	4637.18017578125	57374.0	6125.60009765625	6697.7001953125	8105.68994140625	1549.52001953125	14338.2998046875	22953.939453125	15110.384765625	1381.510009765625	1949.510009765625	32265.9296875			4240.35986328125	857.0800170898438	9299.7998046875	3653.22998046875	9417.2783203125
2007-07-17	3896.19091796875	42106.0	4298.52099609375	560.7899780273438	6381.60009765625	4594.5	57660.0	6099.2099609375	6659.2001953125	8038.2099609375	1549.3699951171875	14382.0	23057.30078125	15153.7841796875	1377.47998046875		31979.140625	18217.26953125		4258.83984375	856.9099731445312	9219.2998046875	3651.050048828125	9509.6875
2007-07-18	3930.06005859375	41755.0	4263.91064453125	555.6300048828125	6329.10009765625	4568.990234375	57556.0	5995.97021484375	6567.10009765625	7893.60986328125	1546.1700439453125	14583.7001953125	22841.919921875	15058.583984375	1369.22998046875	1930.699951171875	31886.740234375	18015.580078125		4255.64013671875	849.5599975585938	9074.099609375	3583.969970703125	9485.306640625
2007-07-19	3912.94091796875	42121.0	4276.1923828125	560.25	6384.2001953125	4607.47021484375	58125.0	6065.5	6640.2001953125	7991.2099609375	1553.0799560546875	14625.7998046875	23016.19921875	15207.2841796875	1376.4000244140625	1937.9000244140625	32150.650390625	18116.5703125		4294.259765625	847.260009765625	9189.2998046875	3604.6201171875	9473.2666015625
2007-07-20	4058.85302734375	41473.0	4298.52099609375	555.02001953125	6421.7998046875	4579.35986328125	57443.0	5957.16015625	6585.2001953125	7874.85009765625	1534.0999755859375	14582.900390625	23291.900390625	14930.0849609375	1382.3599853515625	1983.5400390625	31922.619140625	18157.9296875		4320.27001953125	850.5399780273438	9105.5	3651.3798828125	9585.8564453125
2007-07-23	4213.36083984375	41757.0	4298.52099609375	558.9500122070312	6390.39990234375	4610.10986328125	58037.0	6009.16015625	6624.39990234375	7944.2099609375	1541.5699462890625	14468.2998046875	23365.560546875	15056.6845703125	1381.530029296875	1993.050048828125	32168.4296875	17963.640625		4306.5400390625	862.6199951171875	9117.5	3635.35009765625	9621.5263671875
2007-07-24	4210.3291015625	40966.0	4298.52099609375	551.5900268554688	6422.2998046875	4542.169921875	55795.0	5907.47021484375	6498.7001953125	7806.7900390625	1511.0400390625	14068.2001953125	23472.880859375	14913.28515625	1392.1800537109375	1992.260009765625	31462.150390625	18002.029296875		4321.2900390625	880.9500122070312	9047.7001953125	3665.1298828125	9744.0146484375
2007-07-25	4323.9658203125	40503.0	4298.52099609375	546.8800048828125	6340.5	4484.580078125	56001.0	5837.10986328125	6454.2998046875	7692.5498046875	1518.0899658203125	14105.2998046875	23362.1796875	14937.685546875	1379.72998046875	2004.219970703125	31103.529296875	17858.419921875		4324.97021484375	883.6500244140625	8922.7001953125	3633.5400390625	9740.0849609375
2007-07-26	4346.4580078125	39671.0	4242.69677734375	533.0399780273438	6258.5	4369.97021484375	53893.0	5675.0498046875	6251.2001953125	7508.9599609375	1482.6600341796875	13844.599609375	23211.689453125	14540.3857421875	1381.5	1963.5400390625	29996.599609375	17702.08984375		4325.77978515625	884.1599731445312	8706.400390625	3579.72998046875	9566.3759765625
2007-07-27	4345.35693359375	39581.0	4131.046875	526.6900024414062	6082.89990234375	4341.990234375	52922.0	5643.9599609375	6215.2001953125	7451.68017578125	1458.949951171875	13748.5	22570.41015625	14587.4853515625	1355.3800048828125	1883.219970703125	30235.169921875	17283.810546875		4246.009765625	863.5800170898438	8705.599609375	3492.699951171875	9162.23828125
2007-07-30	4440.76904296875	39539.0	4041.726806640625	525.760009765625	6108.7998046875	4336.02978515625	54573.0	5646.35986328125	6206.10009765625	7456.31005859375	1473.9100341796875	13864.7001953125	22739.900390625	14507.8857421875	1352.4100341796875	1906.7099609375	30900.6796875	17289.30078125		4228.830078125		8705.099609375	3526.2900390625	9072.5283203125
2007-07-31	4471.0322265625	40221.0	4046.751953125	533.989990234375	6144.2001953125	4384.47021484375	54183.0	5751.080078125	6360.10009765625	7584.14013671875	1455.27001953125	13868.599609375	23184.939453125	14802.3857421875	1373.7099609375	1933.27001953125	30659.66015625	17248.890625		4213.2998046875	859.760009765625	8885.0	3547.659912109375	9287.2080078125
2007-08-01	4300.56298828125	39401.0	3868.670654296875	524.4500122070312	5941.2001953125	4311.7998046875	54234.0	5654.2998046875	6250.60009765625	7473.93017578125	1465.81005859375	13654.7001953125	22455.359375	14595.685546875	1339.489990234375	1856.449951171875	30048.369140625	16870.98046875		4158.39013671875	833.469970703125		3431.7099609375	8891.8388671875
2007-08-02	4407.72998046875	39710.0	3768.184814453125	527.760009765625	6011.7998046875	4326.27978515625	54691.0	5682.06982421875	6300.2998046875	7534.1298828125	1472.199951171875	13813.599609375	22443.25	14678.5849609375	1333.280029296875	1853.0699462890625	30394.810546875	16984.109375		4138.2001953125	830.2899780273438	8775.7001953125	3435.4599609375	8950.529296875
2007-08-03	4560.77392578125	39375.0	3712.3603515625	521.52001953125	6021.0	4281.14013671875	52846.0	5597.89013671875	6224.2998046875	7435.669921875	1433.06005859375	13565.2001953125	22538.439453125	14534.28515625	1335.4200439453125	1876.800048828125	29671.76953125	16979.859375		4122.41015625	837.72998046875	8671.400390625	3436.0400390625	9057.7783203125
2007-08-06	4628.10791015625	39116.0	3436.02587890625	516.0399780273438	5920.2001953125	4234.990234375	53091.0	5532.990234375	6189.10009765625	7444.4501953125	1467.6700439453125		21936.73046875	14432.0849609375	1290.9000244140625	1855.050048828125	29721.630859375	16914.4609375		4075.18994140625	815.8699951171875	8639.900390625	3308.989990234375	8941.689453125
2007-08-07	4651.22509765625	39862.0	3628.064453125	521.4299926757812	5985.0	4281.009765625	53802.0	5620.39990234375	6308.7998046875	7513.66015625	1476.7099609375	13560.599609375	21907.990234375	14652.8857421875	1290.1300048828125	1859.8199462890625	30239.919921875	16921.76953125		4136.240234375	814.4000244140625	8747.0	3302.010009765625	8862.26953125
2007-08-08	4663.162109375	40645.0	3879.83544921875	530.97998046875	6100.7998046875	4320.8701171875	55241.0	5749.2900390625	6393.89990234375	7605.93994140625	1497.489990234375	13758.2001953125	22536.669921875	15004.1845703125	1307.1700439453125	1903.4100341796875	30661.869140625	17029.279296875		4116.85009765625	831.6400146484375	8964.2001953125	3413.169921875	9099.41796875
2007-08-09	4754.09521484375	40056.0		517.8499755859375	6165.60009765625	4214.919921875	53431.0	5624.77978515625	6271.2001953125	7453.58984375	1453.0899658203125	13478.0	22439.359375	14838.28515625	1313.3900146484375	1908.6800537109375	29883.9609375	17170.599609375		4160.43017578125	811.8300170898438	8805.2998046875		9182.5576171875
2007-08-10	4749.369140625	38994.0	3796.097900390625	502.0400085449219	5936.0	4096.2001953125	52638.0	5448.6298828125	6038.2998046875	7343.259765625	1453.6400146484375	13466.2998046875	21792.7109375	14453.8857421875	1287.699951171875	1828.489990234375	29420.470703125	16764.08984375		4109.83984375	804.8400268554688	8565.5	3359.179931640625	8931.2685546875
2007-08-13	4820.06396484375	39573.0	3790.51513671875	513.25	6011.60009765625	4185.18994140625	52434.0	5569.27978515625	6219.0	7474.330078125	1452.9200439453125	13427.5	21891.099609375	14731.78515625	1296.47998046875	1849.260009765625	29607.19921875	16800.05078125		4070.159912109375		8687.5	3380.610107421875	8938.9189453125
2007-08-14	4872.78515625	39247.0	3628.623046875	508.42999267578125	5964.7998046875	4126.60986328125	50912.0	5478.66015625	6143.5	7425.06982421875	1426.5400390625	13242.599609375	22007.3203125	14553.0849609375	1288.3399658203125	1817.8900146484375	28895.73046875	16844.609375		4065.679931640625	793.8200073242188	8549.2998046875	3386.590087890625	8910.94921875
2007-08-15	4869.8828125		3617.458251953125	506.0400085449219	5788.0	4114.89013671875	49285.0	5442.72021484375	6109.2998046875	7445.89990234375	1406.699951171875	13048.7998046875	21375.720703125	14520.4853515625	1251.8199462890625		28140.73046875	16475.609375		4004.4599609375	773.9199829101562	8661.599609375	3273.25	8593.0
2007-08-16	4765.4482421875	37921.0	3544.326904296875	487.05999755859375	5711.5	3989.06005859375	48016.0	5265.47021484375	5858.89990234375	7270.06982421875	1411.27001953125	12848.7001953125	20672.390625	13979.685546875	1207.6099853515625	1691.97998046875	27793.16015625	16148.490234375		3957.93994140625	750.6900024414062	8422.2998046875	3152.159912109375	8201.330078125
2007-08-17	4656.57421875	38712.0	3600.709228515625	499.0	5671.0	4070.47998046875	48559.0	5363.6298828125	6064.2001953125	7378.2900390625	1445.93994140625	13049.599609375	20387.130859375	14237.4853515625	1191.550048828125	1638.0699462890625	28510.66015625	15273.6796875		3894.340087890625	758.4199829101562	8543.0	3130.7099609375	8090.25244140625
2007-08-20	4904.85498046875	38909.0	3678.864501953125	504.57000732421875	5932.60009765625	4117.02001953125	49206.0	5399.3798828125	6078.7001953125	7407.52978515625	1445.550048828125	13110.2998046875	21595.630859375	14269.0849609375	1243.3900146484375	1731.27001953125	28453.55078125	15732.48046875		3982.3798828125	792.02001953125	8594.2998046875	3322.3798828125	8515.5595703125
2007-08-21	4955.20703125	38953.0	3655.97705078125	505.6099853515625	5989.39990234375	4116.97998046875	49815.0	5418.77978515625	6086.10009765625	7424.75	1447.1199951171875	13238.7001953125	21729.349609375	14239.78515625	1231.47998046875	1736.1800537109375	28568.4296875	15901.33984375		4027.7900390625	764.4000244140625	8603.2001953125	3228.659912109375	8479.0400390625
2007-08-22	4980.0751953125	39590.0	3712.3603515625	514.2999877929688	6005.0	4171.02001953125	51745.0	5518.169921875	6196.0	7500.47998046875	1464.0699462890625	13463.099609375	22346.880859375	14359.185546875	1255.3900146484375	1759.5	29269.33984375	15900.6396484375		4033.27001953125	784.4299926757812	8714.599609375	3321.5	8493.419921875
2007-08-23	5032.494140625	39709.0	3768.184814453125	514.75	6159.7001953125	4184.93994140625	51848.0	5523.330078125	6196.89990234375	7511.9599609375	1462.5	13451.099609375	22966.970703125	14292.4853515625	1283.6199951171875	1799.719970703125	29459.8203125	16316.3203125		4089.1201171875	791.5	8738.5	3370.909912109375	8732.7998046875
2007-08-24	5107.66796875	39954.0	3790.51513671875	518.0999755859375	6088.5	4225.77978515625	52998.0	5569.3798828125	6220.10009765625	7507.27001953125	1479.3699951171875	13520.2998046875	22921.890625	14334.3857421875	1273.52001953125	1791.3299560546875	30041.5390625	16248.9697265625		4052.449951171875	790.719970703125	8775.900390625	3369.449951171875	8690.0498046875
2007-08-27	5150.1181640625	39936.0	3851.9228515625	518.1199951171875	6185.2001953125	4233.85986328125	53078.0	5590.5400390625		7485.990234375	1466.7900390625	13487.400390625	23577.73046875	14305.4853515625	1278.27001953125	1803.030029296875	30275.83984375	16301.3896484375		4084.43994140625	791.1699829101562	8846.2001953125	3388.43994140625	8718.26953125
2007-08-28	5194.68896484375	39158.0	3907.747802734375	508.010009765625	6176.2998046875	4186.14990234375	51645.0	5474.169921875	6102.2001953125	7430.240234375	1432.3599853515625	13264.900390625	23363.759765625	14124.78515625	1278.949951171875	1829.31005859375	29326.759765625	16287.490234375		4101.06982421875	788.2100219726562	8714.7001953125	3343.0	8727.509765625
2007-08-29	5109.4267578125	39492.0	3863.6455078125	510.7900085449219	6100.2998046875	4213.06005859375	52735.0	5520.02001953125	6132.2001953125	7439.18017578125	1463.760009765625	13490.099609375	23020.599609375	14183.5849609375	1263.699951171875	1826.18994140625	29710.779296875	16012.830078125		4084.169921875	792.0399780273438	8727.7998046875	3334.659912109375	8643.2802734375
2007-08-30	5167.8837890625	39842.0	3874.2529296875	517.6699829101562	6135.0	4304.9599609375	52858.0	5592.52978515625	6212.0	7519.93994140625	1457.6400146484375	13444.599609375	23484.5390625	14313.3857421875	1273.9300537109375	1841.699951171875	29744.0703125	16153.8203125		4107.60009765625	791.5800170898438	8776.7001953125	3321.14990234375	8771.169921875
2007-08-31	5218.8251953125	40187.0	3963.57177734375	522.72998046875	6247.2001953125	4350.830078125	54637.0	5662.7001953125	6303.2998046875	7638.169921875	1473.989990234375	13660.5	23984.140625	14479.78515625		1873.239990234375	30347.859375	16569.08984375		4118.97021484375	813.2100219726562	8881.5	3392.909912109375	8982.119140625
2007-09-03	5321.05517578125	40281.0	4102.0185546875	525.3599853515625	6267.2998046875	4358.5498046875	54833.0	5651.27001953125	6315.2001953125	7648.580078125			23904.08984375	14546.8857421875	1284.1400146484375	1881.81005859375	30797.599609375	16524.9296875		4125.759765625	820.1900024414062	8877.7998046875	3386.219970703125	8979.9189453125
2007-09-04	5294.044921875	40324.0	4075.222900390625	531.0	6293.2998046875	4376.22021484375	55250.0	5672.72021484375	6376.7998046875	7721.77001953125	1489.4200439453125	13755.2001953125	23886.0703125	14590.0849609375	1283.75	1874.739990234375	30932.7109375	16420.470703125		4150.52978515625	810.8599853515625	8966.2998046875	3376.06005859375	8922.939453125
2007-09-05	5310.7158203125	39347.0	4047.3095703125	523.02001953125	6262.7001953125	4321.16015625	54408.0	5551.5498046875	6270.7001953125	7588.02978515625	1472.2900390625	13683.2998046875	24069.169921875	14240.0849609375	1297.9300537109375	1865.5899658203125	30809.55078125	16158.4501953125		4155.0	814.5	8843.099609375	3445.080078125	8913.80859375
2007-09-06	5393.66015625	39435.0	4103.134765625	527.2100219726562	6251.0	4330.4501953125	54569.0	5576.6201171875	6313.2998046875	7621.72021484375	1478.550048828125	13795.7001953125	24050.400390625	14198.3857421875	1298.8499755859375	1888.81005859375	30816.94921875	16257.0		4140.08984375	809.8200073242188	8830.099609375	3466.06005859375	9017.0390625
2007-09-07	5277.17578125	38494.0	4076.33837890625	517.4299926757812	6278.39990234375	4227.47021484375		5430.10009765625	6191.2001953125	7436.6298828125	1453.550048828125	13651.2001953125	23982.609375	13873.38671875	1304.9000244140625	1884.9000244140625	30252.76953125	16122.16015625		4151.97998046875	801.4600219726562	8676.099609375	3488.969970703125	9018.0390625
2007-09-10	5355.287109375	38407.0	4031.120849609375	512.9000244140625	6191.2001953125	4190.77001953125	52653.0	5386.43017578125	6134.10009765625	7375.43994140625	1451.699951171875	13625.5	23999.69921875	13726.2861328125	1290.699951171875	1835.8699951171875	29893.1796875	15764.9697265625		4142.89013671875	796.8499755859375	8612.5	3441.8701171875	8937.5390625
2007-09-11	5113.9677734375	38854.0	4103.134765625	521.530029296875	6235.5	4250.7001953125	53921.0	5478.93994140625	6280.7001953125	7457.89990234375	1471.489990234375	13704.2998046875	23952.240234375	13965.486328125	1286.3299560546875	1847.3599853515625	30191.140625	15877.669921875		4160.16015625	801.5399780273438	8717.2001953125	3494.570068359375	9003.0791015625
2007-09-12	5172.626953125	39004.0	4125.46533203125	523.3800048828125	6220.2998046875	4255.669921875	53883.0	5508.009765625	6306.2001953125	7472.990234375	1471.56005859375	13756.7001953125	24310.140625	13980.3857421875	1285.93994140625	1813.52001953125	30076.330078125	15797.599609375		4143.02001953125	802.0	8784.0	3506.090087890625	9018.0791015625
2007-09-13	5273.591796875	39370.0	4153.376953125	530.9600219726562	6230.60009765625	4284.1201171875	54908.0	5565.97021484375	6363.89990234375	7535.97021484375	1483.949951171875	13843.2001953125	24537.01953125	14077.78515625	1284.02001953125	1848.02001953125	30302.23046875	15821.1904296875		4142.43017578125	807.0999755859375	8878.0	3504.39990234375	8927.37890625
2007-09-14	5312.18212890625	39058.0	4203.0615234375	528.3599853515625	6306.7998046875	4259.5400390625	54671.0	5538.919921875	6289.2998046875	7497.740234375	1484.25	13846.400390625	24898.109375	13860.986328125	1289.5	1870.02001953125	30096.029296875	16127.419921875		4162.669921875	811.9500122070312	8772.599609375	3536.39990234375	9031.5888671875
2007-09-17	5421.39208984375	38684.0	4147.23681640625	522.989990234375	6271.39990234375	4209.4501953125	54341.0	5439.3701171875	6182.7998046875	7479.85009765625	1476.6500244140625	13809.900390625	24599.33984375	13696.88671875	1278.3399658203125	1871.6800537109375	29794.490234375		4494.64990234375	4168.72021484375	802.6500244140625	8685.7998046875	3476.31005859375	8899.869140625
2007-09-18	5425.2080078125	39381.0	4172.9150390625	531.0	6192.5	4278.93017578125	56666.0	5549.35009765625	6283.2998046875	7575.2099609375	1519.780029296875	14005.400390625	24576.849609375	14041.9853515625	1277.3299560546875	1838.6099853515625	30603.419921875	15801.7998046875	4546.2001953125	4123.52001953125	802.5399780273438	8775.900390625	3477.75
2007-09-19	5395.26513671875	40294.0	4203.61962890625	543.5399780273438	6356.10009765625	4384.7001953125	57264.0	5730.81982421875	6460.0	7750.83984375	1529.030029296875	13939.7998046875	25554.640625	14494.78515625	1297.1600341796875	1902.6500244140625	30512.640625	16381.5400390625	4732.35009765625	4177.64990234375	811.7899780273438	9006.7998046875	3594.360107421875	8926.3388671875
2007-09-20	5470.06494140625	39980.0	4131.046875	542.4500122070312	6393.7001953125	4354.64990234375	56906.0	5688.759765625	6429.0	7735.08984375	1518.75	13838.400390625	25701.130859375	14427.0849609375	1308.6700439453125	1908.969970703125	30485.75	16413.7890625	4747.5498046875	4206.8798828125	815.4299926757812	8896.7001953125	3552.4599609375	8982.9892578125
2007-09-21	5454.673828125	39970.0	4164.54248046875	544.6500244140625	6357.89990234375	4357.18994140625	57799.0	5700.64990234375	6456.7001953125	7794.43017578125	1525.75	13940.099609375	25843.779296875	14450.5849609375	1305.93994140625	1919.260009765625	30583.0703125	16312.6103515625	4837.5498046875	4231.16015625	831.510009765625	8897.2998046875	3542.219970703125	9105.23828125
2007-09-24	5485.01318359375	40019.0		541.6300048828125	6451.5	4309.93994140625	58719.0	5692.490234375	6465.89990234375	7787.919921875	1517.72998046875	13958.2998046875	26551.939453125	14494.685546875	1317.239990234375		30543.44921875		4932.2001953125	4232.669921875	836.510009765625	8906.099609375	3639.02001953125
2007-09-25	5425.8798828125	39731.0	4187.4306640625	534.989990234375	6483.0	4241.740234375	58858.0	5641.58984375	6396.89990234375	7769.43994140625	1517.2099609375	13997.599609375	26430.2890625	14311.8857421875	1316.4300537109375		30294.76953125	16401.73046875	4938.85009765625	4241.669921875	835.1799926757812	8829.2001953125	3624.820068359375
2007-09-26	5338.52001953125	40071.0	4209.7607421875	539.3699951171875	6481.39990234375	4286.919921875	59715.0	5690.77001953125	6433.0	7804.14990234375	1525.4200439453125	14035.0		14513.685546875	1320.8900146484375		30303.1796875	16435.740234375	4940.5	4275.97021484375	844.4000244140625	8859.7001953125	3650.090087890625	9257.427734375
2007-09-27	5409.40283203125	40059.0	4335.36669921875	542.239990234375	6538.10009765625	4326.35986328125	61052.0	5733.3701171875	6486.39990234375	7853.7900390625	1531.3800048828125	14129.7001953125	27065.150390625	14581.5849609375	1335.6600341796875	1945.280029296875	30528.0	16832.220703125	5000.5498046875	4275.81005859375	843.0499877929688	8886.0	3714.77001953125	9413.6083984375
2007-09-28	5552.30078125	39889.0	4465.9970703125	540.97998046875	6567.7998046875	4325.2900390625	60465.0	5715.68994140625	6466.7998046875	7861.509765625	1526.75	14098.900390625	27142.470703125	14576.4853515625	1336.300048828125	1946.47998046875	30296.189453125	16785.689453125	5021.35009765625	4268.89990234375	845.5	8933.5	3706.22998046875	9411.908203125
2007-10-01		40417.0	4465.9970703125	545.5700073242188	6563.7001953125	4338.89990234375	62340.0	5773.259765625	6506.2998046875	7922.419921875	1547.0400390625	14200.599609375		14602.9853515625	1347.050048828125	1962.6700439453125	30855.6796875	16845.9609375	5068.9501953125	4281.18994140625	852.469970703125	9022.5	3755.219970703125	9488.45703125
2007-10-02		40441.0	4465.9970703125	542.9299926757812	6659.89990234375	4363.81982421875	62017.0	5799.27001953125	6500.39990234375	7946.7900390625	1546.6300048828125	14152.7001953125	28199.75	14789.9853515625	1368.719970703125	2014.0899658203125	31451.7890625	17046.779296875		4332.2900390625	853.4299926757812	9074.0	3793.830078125	9623.2060546875
2007-10-03		40423.0	4468.7880859375	540.530029296875	6660.0	4379.7001953125	60099.0	5806.18017578125	6535.2001953125	7955.2998046875	1539.5899658203125	14020.900390625	27479.939453125	14783.78515625	1366.9599609375		31178.83984375	17199.890625	5210.7998046875	4327.8701171875	850.5800170898438	9088.7001953125	3754.6201171875	9700.025390625
2007-10-04		40577.0	4465.9970703125	541.75	6566.89990234375	4434.91015625	60407.0	5804.39013671875	6547.89990234375	7944.990234375	1542.8399658203125	14125.099609375	26973.98046875	14717.9853515625	1369.8399658203125	2003.5999755859375	31078.330078125	17092.490234375	5208.64990234375	4299.97998046875	848.9500122070312	9053.400390625	3783.81005859375	9627.345703125
2007-10-05		40800.0	4497.2587890625	546.5999755859375	6605.39990234375	4460.2900390625	62319.0	5843.240234375	6595.7998046875	8002.18017578125	1557.5899658203125	14233.2998046875	27831.51953125	14892.0849609375	1372.3900146484375	1996.030029296875	31540.939453125	17065.0390625	5185.85009765625	4284.0498046875	852.3300170898438	9075.2998046875	3822.6201171875	9617.2158203125
2007-10-08	5692.7548828125	40681.0	4495.0263671875	545.7899780273438	6654.2998046875	4454.169921875	62661.0	5829.39990234375	6540.89990234375	7974.3701171875	1552.5799560546875		27770.2890625	14808.9853515625	1364.1400146484375	2012.8199462890625	31825.509765625		5085.10009765625	4295.240234375	863.1599731445312	9097.0	3820.31005859375	9717.125
2007-10-09	5715.89208984375	41074.0	4583.23046875	550.719970703125	6677.7998046875	4499.06982421875	63549.0	5861.93017578125	6615.39990234375	7980.43994140625	1565.1500244140625	14262.2001953125	28228.0390625	14862.685546875	1369.3900146484375	2014.1300048828125	31801.689453125	17159.900390625	5327.25	4280.240234375	867.5900268554688	9137.7998046875	3865.75	9639.7861328125
2007-10-10	5771.4638671875	40913.0	4605.5595703125	554.5700073242188	6738.2998046875	4510.60009765625	63197.0	5838.490234375	6633.0	7986.56982421875	1562.469970703125	14276.2001953125	28569.330078125	14863.78515625	1376.9300537109375	2041.1199951171875	32129.400390625	17177.890625	5441.4501953125	4279.7900390625	875.0999755859375	9182.2998046875	3814.449951171875
2007-10-11	5913.22998046875	41024.0	4521.82275390625	558.010009765625	6771.89990234375	4534.91015625	62456.0	5862.830078125	6724.5	8033.68994140625	1554.4100341796875	14229.400390625	29133.01953125	15099.984375	1383.6099853515625	2058.85009765625	31980.94921875	17458.98046875	5524.85009765625	4296.60986328125	889.0599975585938	9218.2998046875	3875.77001953125	9697.625
2007-10-12	5903.26416015625	41106.0	4443.66650390625	559.1400146484375	6748.89990234375	4532.06005859375		5843.9501953125	6730.7001953125	8041.259765625	1561.800048828125	14295.900390625	28838.369140625	15261.2841796875	1375.25	2026.43994140625	32473.470703125	17331.169921875	5428.25	4305.6201171875	887.02001953125	9197.5	3857.25	9496.4267578125
2007-10-15	6030.0859375	40547.0	4449.80810546875	553.0700073242188	6739.0	4501.97998046875	62969.0	5807.43994140625	6644.5	7969.47021484375	1548.7099609375	14231.2998046875	29540.779296875	15187.484375		2035.3900146484375	32335.859375	17358.150390625	5670.39990234375	4325.08984375	897.0999755859375	9179.5	3862.02001953125	9518.4072265625
2007-10-16	6092.05712890625	40414.0	4438.08447265625	550.2999877929688	6692.0	4476.56005859375	61718.0	5774.35986328125	6614.2998046875	7962.64013671875	1538.530029296875	14153.0	28954.55078125	15279.6845703125	1372.3800048828125	2005.760009765625	32230.8203125	17137.919921875	5668.0498046875	4312.169921875	894.530029296875	9062.7001953125	3810.719970703125	9592.42578125
2007-10-17	6036.28076171875	40259.0	4438.08447265625	554.5499877929688	6680.10009765625	4506.39990234375	63194.0	5818.7998046875	6677.7001953125	7985.41015625	1541.239990234375	14219.5	29298.7109375	15430.484375	1374.3900146484375	1983.93994140625	32721.8203125	16955.310546875	5559.2998046875	4321.83984375	884.530029296875	9071.7998046875	3839.72998046875	9562.1162109375
2007-10-18	5825.2822265625	39903.0	4410.17236328125	551.530029296875	6767.7001953125	4457.77978515625	63261.0	5767.240234375	6609.39990234375	7921.39990234375	1540.0799560546875	14332.0	29465.05078125	15507.083984375	1376.3199462890625	2005.0899658203125	32836.12109375	17106.08984375	5351.0	4313.14990234375	876.75	9027.5	3809.68994140625	9637.0263671875
2007-10-19	5818.046875	39888.0	4404.58935546875	551.0499877929688	6706.2998046875	4416.419921875	60894.0	5740.47998046875	6527.89990234375	7884.1201171875	1500.6300048828125	14001.7001953125		15529.6845703125	1370.1700439453125	1970.0999755859375	31823.400390625	16814.369140625	5215.2998046875	4316.31005859375	875.8300170898438	8937.2001953125	3747.97998046875	9611.67578125
2007-10-22	5667.33203125	39242.0	4410.17236328125	541.4299926757812	6577.2998046875	4373.56982421875	61215.0	5661.27001953125	6459.2998046875	7794.93994140625	1506.3299560546875	14043.599609375	28373.630859375	15327.7841796875	1350.81005859375	1903.81005859375	31969.48046875	16438.470703125	5184.0		860.0900268554688	8845.400390625	3642.639892578125	9360.587890625
2007-10-23	5773.38720703125	39423.0	4438.08447265625	546.3699951171875	6660.89990234375	4404.39990234375	62697.0	5705.0498046875	6514.0	7842.7900390625	1519.5899658203125	14087.5	29376.859375	15429.583984375	1357.3299560546875	1947.97998046875	32229.439453125	16450.580078125	5473.7001953125	4274.68994140625		8903.2001953125	3695.300048828125	9502.3466796875
2007-10-24	5843.10888671875	39280.0	4410.17236328125	543.3400268554688	6634.39990234375	4336.43994140625	62625.0	5674.669921875	6482.0	7828.9599609375	1515.8800048828125	14088.5	29333.529296875	15231.2841796875	1359.8299560546875	1933.3599853515625	32048.1796875	16358.3896484375	5496.14990234375	4291.0498046875	866.030029296875	8851.0	3649.1201171875	9442.578125
2007-10-25	5562.39404296875	39775.0	4432.501953125	545.9400024414062	6624.2998046875	4393.68994140625	62341.0	5760.2998046875	6576.2998046875	7932.43994140625	1514.4000244140625	14124.900390625	29854.490234375	15385.984375	1378.27001953125	1976.75	31886.099609375	16284.169921875	5568.9501953125	4267.14013671875	893.4500122070312	8917.5	3707.139892578125	9568.2158203125
2007-10-26	5589.630859375	40020.0	4460.41455078125	547.1599731445312	6700.60009765625	4399.2099609375	64276.0	5794.8701171875	6661.2998046875	7949.169921875	1535.280029296875	14296.400390625	30405.220703125	15603.884765625	1398.3499755859375	2028.06005859375	32136.759765625	16505.630859375	5702.2998046875	4226.7099609375	894.5700073242188	8962.900390625	3771.550048828125	9631.4658203125
2007-10-29	5747.9970703125	40165.0	4460.41455078125	550.8499755859375	6792.10009765625	4409.47998046875	65044.0	5836.18994140625	6706.0	8009.669921875	1540.97998046875	14427.400390625	31586.900390625	15738.083984375	1411.6199951171875	2062.919921875	32100.759765625	16698.080078125	5905.89990234375	4215.8798828125	915.030029296875	9007.2998046875	3819.780029296875	9809.8349609375
2007-10-30	5897.19287109375	40163.0	4750.7041015625	545.25	6750.2001953125	4384.0	64383.0	5803.93017578125	6659.0	7977.93994140625	1531.02001953125	14312.099609375	31638.220703125	15782.484375	1412.7900390625	2052.3701171875	31783.619140625	16651.009765625	5868.75	4219.77001953125	906.6599731445312	8939.2001953125	3798.449951171875	9757.884765625
2007-10-31	5954.76513671875	40512.0	4828.85888671875	547.8499755859375	6754.10009765625	4441.81982421875	65318.0	5847.9501953125	6721.60009765625	8019.22021484375	1549.3800048828125	14625.0	31352.580078125	15890.484375	1413.6500244140625	2064.85009765625	31458.669921875	16737.630859375	5900.64990234375	4209.06982421875	907.280029296875	9019.599609375	3805.699951171875	9711.3251953125
2007-11-01	5914.28515625	39712.0	4840.0244140625	540.9199829101562	6828.7001953125	4361.2900390625	64050.0	5730.919921875	6586.10009765625	7880.85009765625	1508.43994140625	14372.5	31492.880859375	15759.583984375	1409.1600341796875	2063.139892578125	30806.30078125	16870.400390625	5866.4501953125	4207.8798828125	902.72998046875	8891.5	3803.56005859375	9598.1865234375
2007-11-02	5777.80908203125	39706.0	4862.91259765625	537.25	6696.60009765625	4309.81982421875		5720.419921875	6530.60009765625	7849.490234375	1509.6500244140625	14363.900390625	30468.33984375	15823.6845703125	1397.47998046875	2019.3399658203125		16517.48046875	5932.39990234375	4154.1298828125	894.3400268554688	8770.400390625	3715.320068359375	9273.0478515625
2007-11-05	5634.4521484375	39455.0	4974.00390625	534.02001953125	6582.2998046875	4284.2099609375	62960.0	5684.6201171875	6461.39990234375	7807.5498046875	1502.1700439453125	14273.400390625	28942.3203125	15825.884765625	1384.72998046875	2015.760009765625	30157.689453125	16268.919921875	5847.2998046875	4141.2001953125	872.8599853515625	8707.7998046875	3670.179931640625	9308.5576171875
2007-11-06	5536.56884765625	39426.0	4976.79541015625	533.7000122070312	6628.0	4302.14990234375	64503.0	5709.419921875	6474.89990234375	7827.18994140625	1520.27001953125	14370.599609375	29438.130859375	15895.384765625	1389.1099853515625	2054.239990234375	30430.5	16249.6298828125	5786.5	4135.43017578125	886.3099975585938	8770.2998046875	3683.10009765625	9292.7578125
2007-11-07	5601.783203125	39281.0	5080.07080078125	530.27001953125	6692.39990234375	4246.85009765625	63501.0	5683.22021484375	6385.10009765625	7799.6201171875	1475.6199951171875	14118.2001953125	29708.9296875	15841.884765625	1413.8499755859375	2043.18994140625	29582.2109375	16096.6796875	5782.35009765625	4205.580078125	880.27001953125	8703.2001953125	3673.010009765625	9300.177734375
2007-11-08	5330.02294921875	38546.0	5037.0849609375	523.1699829101562	6521.60009765625	4107.7998046875	63562.0	5631.6298828125	6381.89990234375	7819.47021484375	1474.77001953125	14128.599609375	28760.220703125	15945.68359375		1979.56005859375	29289.720703125	15771.5703125	5698.75	4185.419921875	873.6400146484375	8605.2001953125		8937.5390625
2007-11-09	5315.5400390625	37845.0	5135.89599609375	510.6499938964844	6545.7001953125	4048.610107421875	64321.0	5524.18017578125	6304.89990234375	7812.39990234375	1453.699951171875	13869.7998046875	28783.41015625	15731.1845703125	1402.25	1990.469970703125	29158.859375	15583.419921875		4134.77001953125	874.6400146484375	8417.2001953125	3599.669921875	8970.87890625
2007-11-12	5187.73486328125	38187.0	5052.1591796875	508.32000732421875	6455.2998046875	4055.340087890625	61527.0	5535.56005859375	6337.89990234375	7806.83984375	1439.1800537109375	13605.0	27665.73046875	15774.6845703125	1382.3499755859375	1923.4200439453125	28185.900390625	15197.08984375	5617.10009765625	4089.1298828125	861.9299926757812	8442.0	3511.1201171875	8670.5703125
2007-11-13	5158.1181640625	38410.0	5041.55322265625	507.8900146484375	6515.2001953125	4093.02001953125	62927.0	5538.91015625	6362.39990234375	7777.56005859375	1481.050048828125	13705.099609375	27803.349609375	15814.7841796875	1383.4300537109375	1932.8900146484375	29484.779296875	15126.6298828125	5695.39990234375	4107.14990234375	857.6599731445312	8500.599609375	3475.469970703125	8727.169921875
2007-11-14	5412.69384765625	38586.0	5096.81884765625	512.3200073242188	6598.60009765625	4142.64990234375	64631.0	5613.60009765625	6432.10009765625	7783.10986328125	1470.5799560546875	13774.5	29166.009765625	15808.884765625	1384.5799560546875	1972.5799560546875	29655.6796875	15499.5595703125	5937.89990234375	4140.64990234375	861.510009765625	8631.0	3524.909912109375	8942.888671875
2007-11-15	5365.26708984375	38448.0	5107.984375	506.7799987792969	6528.60009765625	4106.91015625		5561.1298828125	6359.60009765625	7667.02978515625	1451.1500244140625	13524.400390625	28751.2109375	15725.7841796875	1390.0	1947.739990234375	29170.900390625	15396.2998046875	5912.10009765625	4113.0498046875	855.52001953125	8593.7001953125	3477.590087890625	8905.369140625
2007-11-16	5316.27392578125	38535.0	5071.69873046875	500.0799865722656	6461.89990234375	4060.7099609375	64609.0	5523.6298828125	6291.2001953125	7612.259765625	1458.739990234375	13530.400390625	27614.4296875	15768.984375	1386.6400146484375	1926.199951171875	29631.5703125	15154.6103515625	5906.85009765625	4114.18017578125	849.0700073242188	8478.7998046875	3440.9599609375	8764.7802734375
2007-11-19	5269.81689453125	37612.0	5041.55322265625	491.0899963378906	6535.2001953125	3991.739990234375	62336.0	5432.56982421875	6120.7998046875	7511.97021484375	1433.27001953125	13348.2001953125	27460.169921875	15539.2841796875	1379.9100341796875	1893.469970703125		15042.5595703125	5907.64990234375	4114.669921875	831.1400146484375	8270.900390625	3411.719970703125	8680.669921875
2007-11-20	5293.703125	37938.0	5030.38818359375	493.8399963378906	6425.39990234375	4009.8701171875		5506.68017578125	6226.5	7630.31005859375	1439.699951171875	13459.7998046875	27771.2109375	15699.984375	1371.699951171875	1872.239990234375		15211.51953125	5780.89990234375	4067.300048828125	830.0499877929688	8339.0	3438.27001953125	8680.8203125
2007-11-21	5214.22509765625	37358.0	4968.42138671875	483.5299987792969	6384.2998046875	3882.3701171875	60582.0	5381.2998046875	6070.89990234375	7518.419921875	1416.77001953125	13280.599609375	26618.189453125	15364.484375	1359.8499755859375	1806.989990234375	28446.44921875	14837.66015625	5561.0498046875	4071.010009765625	807.5800170898438	8125.39990234375	3347.199951171875	8484.0703125
2007-11-22	4984.1611328125	37365.0	4996.89306640625	484.92999267578125	6334.2998046875	3923.219970703125	60653.0	5416.10009765625	6155.2998046875	7562.10009765625		13381.0	26004.919921875	15317.083984375	1344.1600341796875	1799.02001953125	28520.16015625	14888.76953125	5519.35009765625	4054.219970703125	808.8200073242188	8227.099609375	3312.8798828125	8499.330078125
2007-11-23	5032.1298828125	38012.0	4867.93701171875	492.4700012207031	6330.2001953125	4011.949951171875	60971.0	5521.169921875	6262.10009765625	7608.9599609375	1440.699951171875	13467.2001953125	26541.08984375	15392.1845703125	1353.550048828125	1772.8800048828125	28710.869140625		5608.60009765625	4071.0	824.25	8371.7998046875	3325.889892578125	8342.16015625
2007-11-26	4958.84912109375	37736.0	4857.8876953125	491.82000732421875	6471.39990234375	4009.52001953125	59069.0	5458.39013671875	6180.5	7567.35986328125	1407.219970703125	13321.099609375	27626.619140625	15330.1845703125	1364.3699951171875	1855.3299560546875	27883.009765625	15135.2099609375	5731.7001953125	4077.110107421875	832.780029296875	8361.2001953125	3418.580078125	8528.2900390625
2007-11-27	4861.11083984375	37712.0	4865.1455078125	492.239990234375	6432.7001953125	4009.989990234375	59432.0	5434.169921875	6140.7001953125	7531.35009765625	1428.22998046875	13369.099609375	27210.2109375	15315.583984375	1364.989990234375	1859.7900390625	28124.650390625	15222.849609375	5698.14990234375	4104.06005859375	822.989990234375	8431.099609375	3372.639892578125	8375.7197265625
2007-11-28	4803.39404296875	38487.0	4856.77197265625	500.2099914550781	6370.10009765625	4090.97998046875	61715.0	5561.2099609375	6306.2001953125	7723.66015625	1469.02001953125	13632.2001953125	27371.240234375	15566.484375	1366.5799560546875	1834.68994140625	29276.390625	15153.7802734375	5617.5498046875	4071.030029296875	820.52001953125	8650.7998046875	3369.719970703125	8276.2197265625
2007-11-29	5003.3330078125	38599.0	4962.2802734375	501.9100036621094	6444.5	4102.52978515625	62156.0	5598.10986328125	6349.10009765625	7765.18994140625	1469.719970703125	13663.900390625	28482.5390625	15656.583984375	1374.3199462890625	1877.56005859375	29399.919921875	15513.740234375	5634.60009765625	4066.5400390625	844.7999877929688	8734.5	3478.219970703125	8446.990234375
2007-11-30	4871.77783203125	38975.0	5135.89599609375	507.5799865722656	6533.10009765625	4162.5	63006.0	5670.56982421875	6432.5	7870.52001953125	1481.1400146484375	13689.099609375	28643.609375	15759.884765625	1396.97998046875	1906.0	29770.51953125	15680.669921875	5762.75	4062.889892578125	846.4400024414062	8828.400390625	3521.27001953125	8586.3603515625
2007-12-03	4868.61083984375	38820.0	5052.1591796875	502.8800048828125	6533.5	4149.14990234375	63200.0	5629.4599609375	6386.60009765625	7837.259765625	1472.4200439453125	13657.2001953125	28658.419921875	15734.984375	1419.3399658203125	1902.4300537109375	29968.529296875	15628.9697265625	5865.0	4060.010009765625	831.1199951171875	8706.2001953125	3521.56005859375	8583.7998046875
2007-12-04	4915.88916015625	38489.0	4968.42138671875	497.5199890136719	6530.7998046875	4085.969970703125	63482.0	5547.2099609375	6315.2001953125	7808.93994140625	1462.7900390625	13579.599609375	28879.58984375	15708.1845703125	1415.81005859375	1917.8299560546875	29998.7890625	15480.1904296875	5858.35009765625	4053.860107421875	833.3400268554688	8645.0	3527.8701171875	8651.240234375
2007-12-05	5042.65380859375	39125.0	4966.18896484375	507.79998779296875	6508.10009765625	4143.919921875	64928.0	5659.06982421875	6493.7998046875	7944.77001953125	1485.010009765625	13734.5	29345.44921875	15802.1845703125	1427.77001953125	1938.199951171875	30761.640625	15608.8798828125	5940.0	4034.550048828125		8758.2001953125	3560.050048828125	8676.91015625
2007-12-06	5035.0732421875	39170.0	4912.5966796875	510.42999267578125	6600.89990234375	4153.77001953125	65791.0	5673.759765625	6485.60009765625	7940.580078125	1507.3399658203125	13849.7998046875	29558.919921875	15695.884765625	1440.3900146484375	1953.1700439453125	31257.30078125	15874.080078125	5954.7001953125	4043.5	845.1900024414062	8741.7001953125	3552.550048828125	8694.3701171875
2007-12-07	5091.755859375	39388.0	4996.33447265625	513.5900268554688	6654.7001953125	4170.0400390625	65639.0	5718.75	6554.89990234375	7994.06982421875	1504.6600341796875	13863.0	28842.470703125	15819.583984375	1434.0400390625	1934.3199462890625	31268.359375	15956.3701171875	5974.2998046875	4092.929931640625	841.3900146484375	8799.7001953125	3557.949951171875	8722.33984375
2007-12-10	5161.9189453125	39571.0	4946.64892578125	516.8400268554688	6625.10009765625	4181.1298828125	65446.0	5750.919921875	6565.39990234375	8033.35986328125	1515.9599609375	13940.400390625	28501.099609375	15832.6845703125	1425.1300048828125	1906.4200439453125	31182.75	15924.3896484375	5960.60009765625	4057.489990234375		8885.2998046875	3553.080078125	8597.990234375
2007-12-11	5175.076171875	39425.0	4912.03759765625	515.489990234375	6680.39990234375	4157.77978515625	64512.0	5724.759765625	6536.89990234375	8009.419921875	1477.6500244140625	13723.7001953125	29226.83984375	15890.484375	1434.1600341796875	1925.0699462890625	30327.359375	16044.7197265625	6097.25	4026.949951171875	840.4500122070312	8855.900390625	3589.030029296875	8638.2900390625
2007-12-12	5095.54296875	39464.0	4912.5966796875	516.2000122070312	6615.2001953125	4142.490234375	64742.0	5743.31982421875	6559.7998046875	8076.1201171875	1486.5899658203125	13809.400390625	28521.060546875	15859.984375	1423.719970703125	1927.449951171875		15932.259765625	6159.2998046875	3999.550048828125	834.0900268554688	8852.2998046875	3549.25	8490.7998046875
2007-12-13	4958.04296875	38818.0	4800.94677734375	507.8999938964844	6597.60009765625	4065.159912109375	62861.0	5590.91015625	6364.2001953125	7928.31005859375	1488.4100341796875	13747.2998046875	27744.44921875	15499.1845703125	1410.56005859375	1915.9000244140625	30088.0390625	15536.51953125	6058.10009765625	4001.389892578125	833.0900268554688	8658.400390625	3479.31005859375	8187.91259765625
2007-12-14	5007.9111328125	38870.0	4795.728515625	511.2799987792969	6491.7001953125	4109.4599609375	62445.0	5605.35986328125	6397.0	7948.35986328125	1467.949951171875	13674.2001953125	27563.640625	15575.6845703125	1403.4100341796875	1895.050048828125	29994.900390625	15514.509765625	6047.7001953125	4008.659912109375	836.4000244140625	8675.900390625	3466.3798828125	8118.04248046875
2007-12-17	4876.76123046875	38246.0		503.4599914550781	6263.5	4039.159912109375	59828.0	5514.8798828125	6277.7998046875	7825.43994140625	1445.9000244140625	13387.099609375	26596.580078125	15318.484375	1391.6099853515625	1839.8199462890625	28968.19921875	15249.7900390625	5777.0	3962.6201171875	817.6199951171875	8544.599609375	3353.56005859375	7830.81396484375
2007-12-18	4836.173828125	38248.0	4682.88818359375	502.7200012207031	6236.89990234375	4057.550048828125	61096.0	5509.3701171875	6279.2998046875	7850.740234375	1454.97998046875	13358.099609375	26732.869140625	15282.083984375	1385.449951171875	1861.469970703125	29254.98046875	15207.8603515625	5742.2998046875	3926.1201171875	813.9000244140625	8467.099609375	3369.31005859375	7807.3544921875
2007-12-19	4941.7841796875	37992.0	4570.04736328125	502.6300048828125	6216.39990234375	4038.919921875	61722.0	5497.419921875	6284.5	7837.31982421875	1453.0	13389.7998046875	27029.259765625	15177.083984375	1387.2099609375		29074.119140625	15030.509765625	5751.14990234375	3939.72998046875	804.97998046875	8395.0	3357.340087890625	8014.2724609375
2007-12-20	5043.53515625	37866.0	4598.25732421875	506.7900085449219	6176.89990234375	4057.919921875	61716.0	5511.4501953125	6345.60009765625	7869.18994140625	1460.1199951171875	13407.0	27017.08984375	15140.1845703125		1844.3699951171875	29148.44921875	15031.599609375	5766.5	3947.56005859375	791.7100219726562	8402.7998046875		7857.04345703125
2007-12-21	5101.77880859375	38182.0	4654.677734375	513.7100219726562	6247.0	4114.58984375	63098.0	5602.77001953125	6434.10009765625	8002.669921875	1484.4599609375	13596.099609375	27626.919921875	15289.2841796875	1403.56005859375	1878.3199462890625	29638.400390625	15257.0		3993.510009765625	813.5999755859375	8468.400390625	3398.10009765625	7941.40283203125
2007-12-24	5234.26220703125		4781.6220703125	516.1900024414062	6323.60009765625	4136.91015625		5614.27978515625	6479.2998046875		1496.449951171875	13694.7998046875	28128.80078125		1423.239990234375	1919.469970703125	29853.76953125		5985.10009765625	4058.7099609375			3434.530029296875	8135.4423828125
2007-12-25	5201.18115234375																	15552.58984375			843.280029296875			8167.0322265625
2007-12-26	5233.35107421875						64288.0				1497.6600341796875				1424.02001953125	1906.719970703125	30002.4609375	15653.5400390625	6070.75		841.2000122070312		3473.2099609375	8156.3525390625
2007-12-27	5308.88916015625	38343.0	4795.728515625	516.4299926757812	6350.89990234375	4138.3701171875	63774.0	5627.47998046875	6497.7998046875	8038.60009765625	1476.27001953125	13675.599609375	27842.9296875	15256.1845703125	1437.8199462890625	1908.6199951171875	29642.119140625	15564.6904296875	6081.5	4068.6298828125	852.0599975585938	8518.2001953125	3477.199951171875	8313.6796875
2007-12-28	5261.56298828125	38554.0	4851.58447265625	515.6900024414062	6339.89990234375	4147.18994140625	63886.0	5627.25	6476.89990234375	8067.31982421875	1478.489990234375	13821.2998046875	27370.599609375	15182.2841796875	1447.0400390625	1897.1300048828125	29700.189453125	15307.7802734375	6079.7001953125	4036.0	858.0999755859375	8484.5	3445.820068359375	8396.91015625
2007-12-31			4908.568359375	515.77001953125	6339.7998046875	4127.47021484375		5614.080078125	6456.89990234375		1468.3599853515625	13833.099609375	27812.650390625		1445.030029296875		29536.830078125		6138.60009765625	4041.3798828125			3482.300048828125	8506.240234375
2008-01-01																			6144.35009765625
2008-01-02	5272.81396484375	38035.0	5190.669921875	509.7699890136719	6353.2001953125	4114.4599609375	62815.0	5550.35986328125	6416.7001953125	7949.10986328125	1447.1600341796875	13926.7998046875	27560.51953125	15002.484375	1435.6800537109375	1853.449951171875	28699.119140625		6179.39990234375		842.969970703125		3461.219970703125	8323.009765625
2008-01-03	5319.86083984375	38063.0	5179.38720703125	508.6700134277344	6290.7001953125	4117.490234375	62892.0	5546.080078125	6479.39990234375	7908.41015625	1447.1600341796875	13978.2001953125	26887.279296875	14856.4853515625	1435.3800048828125	1852.72998046875	28860.779296875		6178.5498046875	4033.929931640625	832.6300048828125	8318.7998046875	3397.06005859375	8184.16259765625
2008-01-04	5361.57421875	37450.0	5133.685546875	500.6000061035156	6306.7998046875	4094.3798828125	61037.0	5446.7900390625	6348.5	7808.68994140625	1411.6300048828125	13778.599609375	27519.689453125	14602.28515625	1466.6700439453125	1863.9000244140625	28317.919921875	14691.41015625	6274.2998046875	4010.820068359375	821.7100219726562	8130.0	3437.7900390625	8221.0595703125
2008-01-07	5393.3427734375	37601.0	4908.568359375	500.6300048828125	6161.60009765625	4097.27978515625	60772.0	5452.830078125	6335.7001953125	7817.169921875	1416.1800537109375	13618.900390625	27179.490234375	14666.9853515625	1470.77001953125	1831.1400146484375	28152.560546875	14500.5498046875	6279.10009765625	3953.580078125	808.3099975585938	8110.60009765625	3353.06005859375	7883.3330078125
2008-01-08	5386.53076171875	37571.0	4795.728515625	497.2300109863281	6128.10009765625	4097.169921875	62081.0	5495.669921875	6356.5	7849.990234375	1390.18994140625	13541.7998046875	27112.900390625	14670.4853515625	1489.739990234375	1826.22998046875	28267.779296875	14528.669921875	6287.85009765625	3928.39990234375	811.6900024414062	8316.400390625	3338.27001953125	7962.873046875
2008-01-09	5435.80712890625	37321.0	4739.30810546875	491.739990234375	6087.7001953125	4065.320068359375	62674.0	5435.419921875	6272.7001953125	7782.7099609375	1409.1300048828125	13579.900390625	27615.849609375	14603.4853515625	1491.6600341796875	1844.469970703125	28401.609375	14599.16015625	6272.0	3912.169921875	820.469970703125	8339.7998046875	3344.530029296875	8085.0224609375
2008-01-10	5456.541015625	37293.0	4767.5185546875	484.1000061035156	6078.7001953125	4051.530029296875	63515.0	5400.43017578125	6222.7001953125	7713.08984375	1420.3299560546875	13642.7001953125	27230.859375	14523.9853515625		1824.780029296875	29069.560546875	14388.1103515625	6156.9501953125	3899.8798828125	800.1799926757812	8290.7998046875	3311.070068359375	8057.232421875
2008-01-11	5484.6767578125	37364.0	4626.466796875	481.8299865722656	5981.60009765625	4022.929931640625	61942.0	5371.41015625	6202.0	7717.9501953125	1401.02001953125	13632.599609375	26867.009765625	14457.9853515625	1516.219970703125	1782.27001953125	28723.8203125	14110.7900390625	6200.10009765625	3872.179931640625	796.469970703125	8159.7001953125	3287.340087890625	8029.2724609375
2008-01-14	5497.90087890625	37547.0	4541.83642578125	484.7200012207031	5980.0	4013.340087890625	62188.0	5403.509765625	6215.7001953125	7732.02001953125	1416.25	13698.2998046875	26468.130859375	14431.8857421875	1507.0400390625	1765.8800048828125	28607.44921875		6206.7998046875	3824.2099609375	791.1500244140625	8193.400390625	3218.139892578125	8173.37255859375
2008-01-15	5443.791015625	36682.0	4400.78564453125	470.5400085449219	5960.0	3900.330078125	59907.0	5250.81982421875	6025.60009765625	7566.3798828125	1380.949951171875	13316.7998046875	25837.779296875	13945.1865234375	1505.7099609375	1746.949951171875	27961.849609375	13972.6298828125	6074.25	3810.5	779.7899780273438	7973.89990234375	3154.580078125	8428.7998046875
2008-01-16	5290.60595703125	36632.0	4231.5244140625	462.6099853515625	5809.7001953125	3801.3701171875	58777.0	5225.39013671875	5942.89990234375	7471.56982421875	1373.199951171875	13074.900390625	24450.849609375	13817.0859375	1453.6600341796875	1704.969970703125	27343.5703125	13504.509765625	5935.75	3752.389892578125	773.7999877929688	7847.5	3058.489990234375	8179.50244140625
2008-01-17	5151.6259765625	36238.0	4093.295654296875	460.25	5796.10009765625	3767.5400390625	57037.0	5157.08984375	5902.39990234375	7413.52978515625	1333.25	12795.599609375	25114.98046875	13775.5859375	1460.7099609375	1723.550048828125	26698.66015625	13783.4501953125	5913.2001953125	3729.9599609375	791.25	7788.10009765625	3139.8798828125	8101.59228515625
2008-01-18	5180.51416015625	35753.0	3807.808349609375	450.0799865722656	5747.2998046875	3695.1298828125	57506.0	5092.39990234375	5901.7001953125	7314.169921875	1325.18994140625	12737.099609375	25201.869140625	13655.38671875	1439.489990234375	1734.719970703125	26713.830078125	13861.2900390625	5705.2998046875	3664.35009765625	789.6699829101562	7692.0	3104.25	8184.6123046875
2008-01-21	4914.43505859375	33903.0	3610.9013671875	422.45001220703125	5580.39990234375	3492.47998046875	53709.0	4744.4501953125	5578.2001953125	6790.18994140625		12132.099609375	23818.859375	12625.787109375	1408.5999755859375	1683.56005859375	25284.880859375	13325.9404296875	5208.7998046875	3646.909912109375	766.530029296875	7287.10009765625	2917.14990234375	8110.16259765625
2008-01-22	4559.7509765625	34302.0	3554.480712890625	433.2699890136719	5186.7998046875	3548.64990234375	56097.0	4842.5400390625	5740.10009765625	6769.47021484375	1310.5	12640.900390625	21757.630859375	12839.6875	1354.47998046875	1609.02001953125	26892.740234375	12573.0498046875	4899.2998046875	3607.1298828125	741.5399780273438	7487.89990234375	2866.550048828125	7581.9248046875
2008-01-23	4703.046875	32940.0	3666.75732421875	417.1300048828125	5412.2998046875	3460.0	54235.0	4636.759765625	5609.39990234375	6439.2099609375	1338.5999755859375	12657.400390625	24090.169921875	12254.5869140625		1628.4200439453125	27620.330078125	12829.0595703125	5203.39990234375	3615.300048828125	740.6500244140625	7356.10009765625	2983.6201171875	7408.36572265625
2008-01-24	4717.73388671875	34237.0	3785.80419921875	444.2300109863281	5580.39990234375	3684.360107421875	57463.0	4915.2900390625	5875.7998046875	6821.06982421875	1352.0699462890625	12907.2998046875	23539.26953125	13106.6865234375	1383.3499755859375	1663.0	27905.130859375	13092.7802734375	5033.4501953125	3658.610107421875	728.5800170898438	7691.0	3050.090087890625	7517.01513671875
2008-01-25	4761.68798828125	34197.0	3836.582763671875	438.69000244140625	5860.2998046875	3633.639892578125		4878.1201171875	5869.0	6816.740234375	1330.6099853515625	12894.7998046875	25122.369140625	13141.0859375	1405.4000244140625	1692.4100341796875	27379.919921875	13629.16015625	5383.35009765625	3729.14990234375	759.719970703125	7686.89990234375	3159.47998046875	7739.55419921875
2008-01-28	4419.2939453125	34234.0	3825.29736328125	439.32000732421875		3663.7900390625	58594.0	4848.2998046875	5788.89990234375	6818.85009765625	1353.9599609375	12986.900390625	24053.609375	13026.6865234375	1380.5400390625	1627.18994140625	27758.9296875	13087.91015625	5274.10009765625	3710.320068359375	744.3599853515625	7581.7001953125	3041.06005859375	7485.755859375
2008-01-29	4457.94384765625	34565.0	3895.823974609375	446.0799865722656	5716.5	3768.409912109375	59530.0	4941.4501953125	5885.2001953125	6892.9599609375	1362.300048828125	13046.400390625	24291.80078125	13246.5859375	1388.5	1637.9100341796875	28263.94921875	13478.8603515625	5280.7998046875	3704.169921875	754.8699951171875	7704.39990234375	3049.89990234375	7576.384765625
2008-01-30	4417.84912109375	34274.0	3950.5517578125	443.0400085449219	5618.7001953125	3767.06005859375	60289.0	4873.56982421875	5837.2998046875	6875.35009765625	1355.81005859375	12998.2001953125	23653.689453125	13217.0859375	1384.0799560546875	1589.06005859375	28296.80078125	13345.0302734375	5167.60009765625	3697.010009765625	763.47998046875	7671.7998046875	3000.030029296875	7543.46533203125
2008-01-31	4383.39306640625	34230.0	3893.003173828125	441.3299865722656	5650.2998046875	3722.22998046875	59490.0	4869.7900390625	5879.7998046875	6851.75	1378.550048828125	13155.099609375	23455.740234375	13228.986328125	1393.25	1624.6800537109375	28793.640625	13592.4697265625	5137.4501953125	3670.639892578125	784.22998046875	7670.39990234375	2981.75	7521.09521484375
2008-02-01	4320.76708984375	34615.0	3948.858154296875	451.6099853515625	5842.89990234375	3809.6298828125	61080.0	4978.06005859375	6029.2001953125	6968.669921875	1395.4200439453125	13318.400390625	24123.580078125	13494.6865234375		1634.530029296875	29429.9296875	13497.16015625	5317.25	3708.1298828125	810.8599853515625	7816.0	3007.800048828125	7673.955078125
2008-02-04	4672.169921875	34767.0	3907.10888671875	451.9100036621094	5867.39990234375	3809.64990234375		4973.64013671875	6026.2001953125	7000.490234375	1380.8199462890625	13258.2001953125	25032.080078125	13515.6865234375	1419.6600341796875	1690.1300048828125		13859.7001953125	5463.5	3711.72998046875	811.5599975585938	7751.7001953125	3077.080078125
2008-02-05	4599.69580078125	33675.0	3881.718505859375	436.80999755859375	5792.89990234375	3688.830078125		4776.85986328125	5868.0	6765.25	1336.6400146484375	12932.0	24808.69921875	12814.6875	1432.3499755859375	1696.5699462890625	28086.970703125	13745.5	5483.89990234375	3690.010009765625	807.6799926757812	7517.39990234375	3038.419921875
2008-02-06		33856.0	3893.003173828125	442.3299865722656	5609.39990234375	3698.580078125	58969.0	4816.43017578125	5875.39990234375	6847.509765625	1326.449951171875	12867.2001953125	23469.4609375	13037.2861328125	1415.93994140625		27929.2890625	13099.240234375	5322.5498046875		794.6300048828125	7565.5	2931.969970703125
2008-02-07		33227.0	3836.582763671875	432.1499938964844	5596.7001953125	3652.590087890625	58965.0	4723.7998046875	5724.10009765625	6733.72021484375	1336.9100341796875	12925.400390625		12889.4873046875			28088.3203125	13207.150390625	5133.25	3636.199951171875	793.1699829101562	7420.0
2008-02-08		33053.0	3836.582763671875	432.1000061035156	5658.0	3612.070068359375	59076.0	4709.64990234375	5784.0	6767.27978515625	1331.2900390625	12989.2998046875		12934.787109375			28185.259765625	13017.240234375	5120.35009765625	3612.409912109375	806.4400024414062	7447.0
2008-02-11		32764.0	3723.7421875	427.739990234375	5537.60009765625	3583.25	60643.0	4682.7001953125	5707.7001953125	6743.5400390625	1339.1300048828125	13130.900390625	22616.109375	12818.787109375	1407.3800048828125	1640.6700439453125	28789.55078125		4857.0	3572.93994140625	804.1500244140625	7347.5	2868.2900390625
2008-02-12		33778.0	3667.32177734375	443.8900146484375	5608.10009765625	3694.050048828125	61805.0	4840.7099609375	5910.0	6967.83984375	1348.8599853515625	13087.400390625	22921.669921875	13254.6865234375	1417.52001953125	1643.2900390625	28869.9609375	13021.9599609375	4838.25	3574.840087890625	817.489990234375	7546.89990234375	2926.22998046875	7553.2646484375
2008-02-13	4490.72119140625	34014.0	3566.8935546875	444.17999267578125	5542.10009765625	3713.9599609375	62591.0	4855.39990234375	5880.10009765625	6973.669921875	1367.2099609375	13282.2998046875	23169.55078125	13266.6865234375	1423.1500244140625	1631.780029296875	29306.759765625	13068.2998046875	4929.4501953125	3545.77001953125	829.4099731445312	7536.5	2949.5400390625	7550.5146484375
2008-02-14	4552.31591796875	34123.0	3573.66357421875	442.5299987792969	5684.7998046875	3761.8798828125	61819.0	4858.64990234375	5879.2998046875	6962.27978515625	1348.8599853515625	13208.0	24021.6796875	13313.1865234375	1436.0999755859375	1697.449951171875	29138.919921875	13626.4501953125	5202.0	3550.409912109375	832.1099853515625	7502.0	3045.590087890625	7865.2431640625
2008-02-15	4497.126953125	33568.0	3468.721923828125	434.80999755859375	5606.60009765625	3662.780029296875	61272.0	4771.7900390625	5787.60009765625	6832.43017578125	1349.989990234375	13226.7998046875	24148.4296875	13073.88671875	1427.18994140625	1694.77001953125	28744.810546875	13622.5595703125	5302.89990234375	3510.81005859375	826.6500244140625	7353.0	3088.679931640625	7876.33349609375
2008-02-18	4568.15087890625	33960.0	3582.690673828125	444.6199951171875	5558.39990234375	3727.56005859375	62801.0	4861.7998046875	5946.60009765625	6967.5498046875			23759.25	13312.1865234375	1412.8299560546875	1696.239990234375	29172.2109375	13635.400390625	5276.89990234375	3601.780029296875	824.989990234375	7486.7001953125		7890.86279296875
2008-02-19	4664.294921875	34120.0	3661.679443359375	448.7699890136719	5619.10009765625	3766.22998046875	62297.0	4885.830078125	5966.89990234375	7002.2900390625	1348.780029296875	13447.7001953125	24123.169921875	13269.6865234375	1425.489990234375	1720.52001953125	28899.970703125	13757.91015625	5280.7998046875	3609.409912109375	835.6199951171875	7462.7001953125	3098.06005859375	8024.37255859375
2008-02-20	4567.02587890625	33816.0	3487.3408203125	446.69000244140625	5496.5	3734.169921875	63747.0	4812.81005859375	5893.60009765625	6899.68017578125	1360.030029296875	13551.7001953125	23590.580078125	13080.38671875	1414.3199462890625	1687.9100341796875	29224.439453125	13310.3701171875	5154.4501953125	3595.909912109375	827.1300048828125	7381.60009765625	3026.830078125	7894.43310546875
2008-02-21	4527.1767578125	33877.0	3582.690673828125	453.1400146484375	5583.39990234375	3726.719970703125	63792.0	4858.85009765625	5932.2001953125	6904.85009765625	1342.530029296875	13509.599609375	23623.0	13172.986328125	1394.760009765625	1704.3599853515625	29361.3203125	13688.2802734375	5191.7998046875			7486.10009765625	3054.81005859375	8085.892578125
2008-02-22	4370.28515625	33428.0	3617.107421875	451.6300048828125	5559.89990234375	3662.419921875	64609.0	4824.5498046875	5888.5	6806.2900390625	1353.1099853515625	13585.900390625	23305.0390625	13017.486328125	1369.47998046875	1686.449951171875	29528.7890625	13500.4599609375	5110.75	3569.6201171875	826.8599853515625	7454.7998046875	3048.639892578125	8108.67236328125
2008-02-25	4192.533203125	33931.0	3881.718505859375	459.010009765625	5621.60009765625	3733.9599609375	65001.0	4919.259765625	5999.5	6882.56005859375	1371.800048828125	13697.5	23269.140625	13156.5859375	1370.7900390625	1709.1300048828125	29962.880859375	13914.5703125	5200.7001953125	3570.75	838.739990234375	7615.7998046875	3064.949951171875	8286.26953125
2008-02-26	4238.17919921875	34433.0	3938.7041015625	464.3399963378906	5666.10009765625	3794.860107421875	65183.0	4973.06982421875	6087.39990234375	6985.97021484375	1381.2900390625	13797.0	23714.75	13436.5859375	1375.4300537109375	1709.1300048828125	30228.080078125	13824.7197265625	5270.0498046875	3543.25	834.6699829101562	7743.2001953125	3077.830078125	8307.6298828125
2008-02-27	4334.046875	34532.0	4065.648681640625	462.5799865722656	5767.2001953125	3787.530029296875	65495.0	4968.81982421875	6076.5	6997.85009765625	1380.02001953125	13778.400390625	24483.83984375	13454.2861328125	1376.6199951171875	1720.8900146484375	30424.759765625	14031.2998046875	5268.39990234375	3562.3701171875	832.0399780273438	7782.5	3094.449951171875	8462.0400390625
2008-02-28	4299.51318359375	34082.0	4124.326171875	452.9100036621094	5651.2001953125	3762.679931640625	65555.0	4865.22998046875	5965.7001953125	6862.52001953125	1367.6800537109375	13873.900390625	24591.689453125	13272.0859375	1368.27001953125	1736.1700439453125	30130.470703125	13925.509765625	5285.10009765625	3579.570068359375	842.1199951171875	7663.0	3074.14990234375
2008-02-29	4348.54296875	33587.0	4119.248046875	446.5299987792969	5572.10009765625	3757.1201171875	63489.0	4790.66015625	5884.2998046875	6748.1298828125	1330.6300048828125	13582.7001953125	24331.669921875	13170.38671875	1357.4000244140625	1711.6199951171875	28918.51953125	13603.01953125	5223.5	3582.719970703125	845.760009765625	7533.89990234375	3026.449951171875	8412.7197265625
2008-03-03	4438.26513671875	33173.0	4091.037841796875	441.4800109863281	5405.7998046875	3704.3798828125	64490.0	4742.66015625	5818.60009765625	6689.9501953125	1331.3399658203125	13544.400390625	23584.970703125	12862.4873046875	1330.6099853515625	1671.72998046875	29526.69921875	12992.1796875	4953.0	3584.25	842.9199829101562	7403.89990234375	2926.550048828125	8262.830078125
2008-03-04	4335.44580078125	32648.0	4118.6845703125	436.29998779296875	5380.2998046875	3675.010009765625	63656.0	4675.91015625	5767.7001953125	6545.0400390625	1326.75	13476.7998046875	23119.869140625	12630.0869140625	1314.02001953125	1676.1800537109375	29261.109375	12992.2802734375	4864.25	3584.469970703125	831.4099731445312	7276.0	2919.679931640625	8470.0703125
2008-03-05	4292.65380859375	33443.0	4062.26416015625	444.3999938964844	5376.60009765625	3735.97998046875	64629.0	4756.419921875	5853.5	6683.7099609375	1333.699951171875	13603.2998046875	23114.33984375	12948.0869140625	1280.22998046875	1677.0999755859375	29277.349609375	12972.0595703125	4921.39990234375	3619.469970703125	824.97998046875	7338.7998046875	2910.77001953125	8483.91015625
2008-03-06	4360.98583984375	32819.0	4096.1162109375	437.2699890136719	5435.5	3673.300048828125	62975.0	4678.0498046875	5766.39990234375	6591.31005859375	1304.3399658203125	13360.400390625	23342.73046875	12803.287109375	1299.68994140625	1697.43994140625	28717.0390625	13215.419921875		3603.830078125	827.7100219726562	7269.89990234375	2917.919921875	8658.599609375
2008-03-07	4300.51513671875	32179.0	3949.987548828125	435.0899963378906	5264.0	3635.06005859375	61868.0	4618.9599609375	5699.89990234375	6513.990234375	1293.3699951171875	13281.7001953125	22501.330078125	12691.287109375	1296.3299560546875	1663.969970703125	28612.75	12782.7998046875	4771.60009765625	3558.260009765625	821.5700073242188	7174.10009765625	2866.280029296875	8531.33984375
2008-03-10	4146.298828125	31811.0	3991.174560546875	427.9599914550781	5180.39990234375	3595.6201171875	59999.0	4566.990234375	5629.10009765625	6448.080078125	1273.3699951171875	13005.099609375	22705.05078125	12654.9873046875	1173.219970703125	1625.1700439453125	28207.2890625	12532.1298828125	4800.39990234375	3547.75	806.6500244140625	7055.0	2836.590087890625	8299.330078125
2008-03-11	4165.8779296875	32475.0	4118.6845703125	433.6400146484375	5134.2001953125	3669.919921875	62368.0	4627.68994140625	5690.39990234375	6524.56982421875	1320.6500244140625	13344.5	22995.349609375	13056.0859375	1206.5400390625	1641.47998046875	29466.169921875	12658.2802734375	4865.89990234375	3520.4599609375	819.8300170898438	7143.0	2860.85009765625	8381.5595703125
2008-03-12	4070.115966796875	32518.0	4062.26416015625	439.80999755859375	5257.89990234375	3743.919921875	62177.0	4697.10009765625	5776.39990234375	6599.3701171875	1308.77001953125	13297.400390625	23422.759765625	13131.2861328125	1232.5899658203125	1658.8299560546875	29283.400390625	12861.1298828125	4872.0	3544.830078125	827.0	7245.0	2917.93994140625	8435.259765625
2008-03-13	3971.257080078125	31977.0	4022.76953125	434.54998779296875	5135.89990234375	3706.0400390625	62280.0	4630.18994140625	5692.39990234375	6500.56005859375	1315.47998046875	13443.5	22301.640625	13073.1865234375	1201.3499755859375	1615.6199951171875	29703.08984375	12433.4404296875	4623.60009765625	3573.909912109375	814.3099975585938	7251.7001953125	2805.550048828125	8210.9501953125
2008-03-14	3962.673095703125	31659.0	4062.26416015625	432.29998779296875	5206.89990234375	3676.8798828125	61991.0	4592.14990234375	5631.7001953125	6451.89990234375	1288.1400146484375	13252.7998046875	22237.109375	13021.38671875	1194.8399658203125	1600.260009765625	29048.509765625	12241.599609375	4745.7998046875	3500.909912109375	818.0399780273438	7132.0	2839.010009765625	8161.3525390625
2008-03-17	3820.048095703125	30586.0	3949.42333984375	415.9200134277344	5087.0	3554.139892578125	60012.0	4431.0400390625	5414.39990234375	6182.2998046875	1276.5999755859375	12952.2001953125	21084.609375	12655.9873046875	1177.530029296875	1574.43994140625		11787.509765625	4503.10009765625	3429.43994140625	806.739990234375	6774.2998046875	2792.75	8005.42236328125
2008-03-18	3668.89697265625	31437.0	3927.41845703125	427.4800109863281	5086.10009765625	3659.75	61933.0	4582.58984375	5605.7998046875	6393.39013671875	1330.739990234375	13136.7001953125	21384.609375	13030.486328125	1180.02001953125	1588.75	29515.55078125	11964.16015625	4533.0	3418.6298828125	812.3200073242188	7013.89990234375	2833.580078125	8057.7822265625
2008-03-19	3761.60498046875	30873.0	3949.42333984375	426.94000244140625	5289.10009765625	3641.47998046875	58827.0	4555.9501953125	5545.60009765625	6361.22021484375	1298.4200439453125	12709.400390625	21866.939453125	12964.6875	1186.5400390625	1622.22998046875	29071.33984375	12260.4404296875	4573.9501953125	3467.260009765625	807.6699829101562	7073.0	2833.2099609375	8179.3125
2008-03-20	3804.053955078125	30371.0	3779.59765625	425.7900085449219	5127.5	3623.02001953125	58987.0	4533.72021484375	5495.2001953125	6319.990234375	1329.510009765625	12775.599609375	21108.220703125	12964.1875		1623.3900146484375				3425.7099609375	798.1099853515625	7009.89990234375	2824.909912109375	8337.580078125
2008-03-21	3796.575927734375														1189.06005859375	1645.68994140625		12482.5703125			803.3200073242188			8524.9501953125
2008-03-24	3626.18798828125						59813.0				1349.8800048828125	13019.7001953125			1201.02001953125	1655.300048828125	29634.16015625	12480.08984375	4609.85009765625		807.280029296875		2927.7900390625	8865.3095703125
2008-03-25	3629.618896484375	31453.0	3667.32177734375	437.0	5318.39990234375	3704.070068359375	61234.0	4692.0	5689.10009765625	6524.7099609375	1352.989990234375	13322.2001953125	22464.51953125	13434.1865234375	1229.949951171875	1674.9300537109375	29981.080078125	12745.2197265625	4877.5	3430.280029296875	820.3099975585938	7234.39990234375	3000.18994140625	8795.0498046875
2008-03-26	3606.85693359375	31281.0	3673.527587890625	438.1099853515625	5381.39990234375	3686.159912109375	61415.0	4676.68017578125	5660.39990234375	6489.259765625	1341.1300048828125	13391.900390625	22617.009765625	13402.986328125	1245.4200439453125	1679.6700439453125	30057.259765625	12706.6298828125	4828.85009765625	3425.449951171875	817.5700073242188	7184.5	2995.219970703125	8767.9794921875
2008-03-27	3411.492919921875	31669.0	3767.7490234375	441.9800109863281	5371.60009765625	3709.030029296875	60762.0	4719.52978515625	5717.5	6578.06005859375	1325.760009765625	13405.7998046875	22664.220703125	13537.88671875	1254.030029296875	1676.239990234375	29987.05078125	12604.580078125	4830.25	3404.5400390625	822.9600219726562	7265.0	3025.199951171875	8605.91015625
2008-03-28	3580.14599609375	31696.0	3667.32177734375	440.989990234375	5351.10009765625	3700.409912109375	60452.0	4695.919921875	5692.89990234375	6559.89990234375	1315.219970703125	13233.7998046875	23285.94921875	13442.38671875	1258.4100341796875	1701.8299560546875	30089.900390625	12820.4697265625	4942.0	3447.5	825.1699829101562	7239.39990234375	3031.89990234375	8623.4404296875
2008-03-31	3472.712890625	31616.0	3667.32177734375	442.42999267578125	5355.7001953125	3719.52001953125	60968.0	4707.06982421875	5702.10009765625	6534.97021484375	1322.699951171875	13350.099609375	22849.19921875	13268.986328125	1247.52001953125	1703.989990234375	30912.990234375	12525.5400390625	4734.5	3470.429931640625	817.030029296875	7224.2998046875	3007.360107421875	8572.5498046875
2008-04-01	3329.162109375	32513.0	3667.32177734375	453.6199951171875	5361.2001953125	3816.72998046875	62775.0	4866.0	5852.60009765625	6720.330078125	1370.1800537109375	13440.7001953125	23137.4609375	13699.0859375	1250.4100341796875	1702.25	31787.6796875	12656.419921875	4739.5498046875	3533.56005859375	823.3599853515625	7494.2998046875	3046.5400390625	8419.6796875
2008-04-02	3347.882080078125	33140.0	3836.582763671875	456.95001220703125	5502.89990234375	3837.77001953125	63364.0	4911.97021484375	5915.89990234375	6777.43994140625	1367.530029296875	13514.099609375	23872.4296875	13838.6865234375	1239.6500244140625	1742.18994140625	31467.869140625	13189.3603515625	4754.2001953125	3592.7900390625	825.7100219726562	7596.60009765625	3124.610107421875	8605.2802734375
2008-04-03	3446.243896484375	33103.0	3808.3720703125	455.29998779296875	5608.89990234375	3783.580078125	64175.0	4887.8701171875	5891.2998046875	6741.72021484375	1369.31005859375	13551.2998046875	24264.630859375	13738.88671875	1225.5799560546875	1763.6300048828125	31689.609375	13389.900390625	4771.60009765625	3629.97998046875	826.6799926757812	7516.2001953125	3171.550048828125	8596.2998046875
2008-04-04		33346.0	3780.162353515625	460.80999755859375	5619.60009765625	3822.800048828125	64446.0	4900.8798828125	5947.10009765625	6763.39013671875	1370.4000244140625	13668.2001953125		13846.38671875	1221.97998046875	1766.489990234375	31545.369140625	13293.2197265625	4647.0	3631.22998046875	824.7999877929688	7573.5	3155.56005859375
2008-04-07	3599.617919921875	33617.0	3706.815673828125	465.3800048828125	5625.0	3866.409912109375	64176.0	4944.60009765625	6014.7998046875	6821.02978515625	1372.5400390625	13745.0	24578.759765625	13919.5859375	1221.0699462890625	1773.56005859375	31715.439453125	13450.23046875	4761.2001953125	3644.489990234375		7639.2998046875	3181.919921875	8729.75
2008-04-08	3612.5390625	33672.0	3706.815673828125	464.44000244140625	5571.5	3857.39990234375	64540.0	4912.68994140625	5990.2001953125	6771.97998046875	1365.5400390625	13727.5	24311.689453125	13759.38671875	1225.7099609375	1754.7099609375	31726.859375	13250.4296875	4709.64990234375	3605.679931640625	826.8499755859375	7568.10009765625	3130.419921875	8672.8095703125
2008-04-09	3413.906982421875	33640.0	3706.815673828125	461.2699890136719	5520.2001953125	3838.489990234375	63477.0	4874.97021484375	5983.89990234375	6721.35986328125	1354.489990234375	13750.599609375	23984.5703125	13598.986328125	1227.739990234375		31417.830078125	13111.8896484375	4747.0498046875	3575.449951171875	826.1900024414062	7403.10009765625	3089.719970703125	8667.8896484375
2008-04-10	3471.742919921875	33522.0	3667.32177734375	459.4800109863281	5446.39990234375	3847.199951171875	63527.0	4859.419921875	5965.10009765625	6704.31982421875	1360.550048828125	13909.599609375	24187.099609375	13507.88671875	1248.18994140625	1764.6400146484375	31649.05078125	12945.2998046875	4733.0	3540.010009765625	820.97998046875	7312.60009765625	3064.60009765625	8829.3603515625
2008-04-11	3492.89306640625	33178.0	3667.32177734375	453.42999267578125	5439.2998046875	3802.02001953125	62585.0	4797.93017578125	5895.5	6603.56982421875	1332.8299560546875	13683.0	24667.7890625	13278.2861328125	1246.7900390625	1779.7099609375	31302.5703125	13323.73046875	4777.7998046875	3488.840087890625	827.0999755859375	7259.0	3126.8701171875	8909.5390625
2008-04-14	3296.672119140625	32803.0	3610.9013671875	450.760009765625	5342.39990234375	3786.60009765625	62153.0	4766.490234375	5831.60009765625	6554.490234375	1328.3199462890625	13738.599609375	23811.19921875	13160.2861328125	1233.4300537109375	1746.7099609375	31192.48046875	12917.509765625		3470.9599609375		7139.5	3042.9599609375	8892.638671875
2008-04-15	3348.35302734375	32735.0	3617.107421875	453.2799987792969	5400.39990234375	3789.219970703125	62618.0	4780.68017578125	5906.89990234375	6585.0498046875	1334.4300537109375	13851.0	23901.330078125	13408.88671875	1244.199951171875	1742.1700439453125	31375.94921875	12990.580078125	4879.64990234375	3502.8798828125		7187.39990234375	3056.489990234375	8924.7392578125
2008-04-16	3291.59912109375	33256.0	3689.32568359375	463.2200012207031	5470.2998046875	3863.27001953125	64152.0	4855.10009765625	6046.2001953125	6702.83984375	1364.7099609375	14099.5	23878.349609375	13637.5859375	1253.6400146484375	1758.56005859375	31910.2109375	13146.1298828125	4887.2998046875		833.3800048828125	7250.7001953125	3087.489990234375	9065.998046875
2008-04-17	3222.740966796875	33162.0	3723.7421875	462.5400085449219	5519.0	3860.06005859375	64552.0	4862.14013671875	5980.39990234375	6681.81005859375	1365.56005859375	14115.5	24258.9609375	13568.6865234375	1256.5400390625	1768.6700439453125	31785.990234375	13398.2998046875	4958.39990234375	3568.93994140625	845.4299926757812	7173.60009765625	3126.300048828125	9090.3876953125
2008-04-18	3094.66796875	33881.0	3763.236083984375	474.75	5429.7001953125	3933.3798828125	64923.0	4961.68994140625	6056.60009765625	6843.080078125	1390.3299560546875	14237.099609375	24197.779296875	13924.88671875	1267.6500244140625	1771.9000244140625	31795.6796875	13476.4501953125		3557.469970703125	845.4000244140625	7418.0	3124.8701171875	9074.2978515625
2008-04-21	3116.97705078125	33663.0	3830.376220703125	470.6700134277344	5600.2998046875	3890.090087890625		4910.35009765625	6053.0	6786.5498046875	1388.1700439453125	14321.2001953125	24721.669921875	13728.88671875	1280.0	1800.47998046875	32095.0390625	13696.5498046875	5037.0	3592.5400390625	841.97998046875	7394.89990234375	3171.090087890625	9083.2783203125
2008-04-22	3147.79296875	33491.0	3850.6875	466.0799865722656	5564.60009765625	3859.139892578125	65413.0	4872.64013671875	6034.7001953125	6728.2998046875	1375.93994140625	14266.2998046875	24939.150390625	13593.38671875	1279.300048828125	1787.489990234375	32039.720703125	13547.8203125	5049.2998046875	3583.260009765625	850.02001953125	7328.89990234375	3187.22998046875	9037.208984375
2008-04-23	3278.330078125	33427.0	3751.952392578125	471.239990234375	5652.89990234375	3879.14990234375	64948.0	4944.64990234375	6083.60009765625	6795.02978515625	1379.9300537109375	14069.7998046875	25289.240234375	13662.986328125	1288.1600341796875	1800.7900390625	31847.98046875	13579.16015625	5022.7998046875	3608.469970703125	837.6599731445312	7324.5	3193.840087890625	9008.44921875
2008-04-24	3583.028076171875	33589.0	3723.177978515625	466.1400146484375	5587.2998046875	3867.219970703125	64576.0	4929.5498046875	6050.7001953125	6821.31982421875	1388.8199462890625	13966.2998046875	25680.779296875	13669.1865234375	1293.0799560546875	1799.3399658203125	31746.23046875	13540.8701171875	4999.85009765625	3616.81005859375	834.3099975585938	7460.5	3177.550048828125	8990.2890625
2008-04-25	3557.7490234375	34013.0	3701.173583984375	467.8399963378906		3891.97998046875	65187.0	4978.2099609375	6091.39990234375	6896.580078125	1397.8399658203125	14103.900390625	25516.779296875	13772.7861328125	1288.0799560546875	1824.6800537109375	31009.01953125	13863.4697265625	5111.7001953125		832.1900024414062	7509.5	3189.199951171875	8947.7890625
2008-04-28	3474.721923828125	33948.0	3701.173583984375	472.20001220703125	5602.7001953125	3941.330078125	65678.0	5012.75	6090.39990234375	6925.330078125	1396.3699951171875	14085.900390625	25666.2890625	13877.7861328125	1295.31005859375	1823.1700439453125	30623.390625	13894.3701171875	5089.64990234375	3642.6298828125	836.4199829101562	7550.10009765625	3201.6298828125	9079.5576171875
2008-04-29	3523.405029296875	33841.0	3678.605224609375	471.2200012207031	5606.89990234375	3908.300048828125	63826.0	4977.10009765625	6089.39990234375	6885.33984375	1390.93994140625	13825.599609375	25914.150390625	13707.1865234375	1283.6500244140625	1811.510009765625	30270.640625		5195.5	3605.570068359375	833.6300048828125	7462.0	3172.360107421875	8891.69921875
2008-04-30	3693.10595703125	33954.0	3681.9912109375	475.55999755859375	5595.39990234375	3925.429931640625	67868.0	4996.5400390625	6087.2998046875	6948.81982421875	1385.5899658203125	13937.0	25755.349609375	13798.2861328125	1279.8599853515625	1825.469970703125	30281.41015625	13849.990234375	5165.89990234375	3624.800048828125	832.4500122070312	7529.0	3147.7900390625	8919.87890625
2008-05-01					5585.7998046875				6087.2998046875		1409.3399658203125	14065.7998046875						13766.8603515625		3630.409912109375
2008-05-02		34527.0	3681.9912109375	481.2099914550781	5700.39990234375	3946.340087890625	69366.0	5069.7099609375	6215.5	7043.22998046875	1413.9000244140625	14280.2998046875	26241.01953125	14059.9853515625	1271.47998046875	1848.27001953125	30551.470703125	14049.259765625	5228.2001953125	3661.330078125	843.1500244140625	7665.7998046875	3236.10009765625	8963.5888671875
2008-05-05	3761.009033203125	34495.0	3780.162353515625	481.3800048828125	5730.2998046875	3943.739990234375	70175.0	5063.35986328125		7052.080078125	1407.489990234375	14274.2998046875	26183.94921875	14073.9853515625	1274.6099853515625		30958.890625		5192.25	3680.52001953125		7658.2998046875	3248.0400390625	8837.0302734375
2008-05-06	3733.5029296875	34298.0	3777.34130859375	480.6600036621094	5701.39990234375	3890.14990234375	70195.0	5040.919921875	6215.2998046875	7017.10009765625	1418.260009765625	14414.2998046875	26262.130859375	14005.78515625	1276.0899658203125	1859.06005859375	31223.419921875		5144.64990234375	3651.090087890625	845.8300170898438	7543.7001953125	3248.75	8857.330078125
2008-05-07	3579.14697265625	34547.0	3810.06494140625	485.29998779296875	5668.39990234375	3906.610107421875	69018.0	5075.31005859375	6261.0	7076.25	1392.5699462890625	14371.5	25610.2109375	14026.78515625	1287.1500244140625	1854.010009765625	30762.16015625	14102.48046875	5135.5	3596.820068359375	848.7100219726562	7639.2001953125	3228.949951171875	8926.298828125
2008-05-08	3656.839111328125	34082.0	3836.582763671875	484.6099853515625	5723.2001953125	3873.159912109375	69722.0	5055.580078125	6270.7998046875	7071.89990234375	1397.6800537109375	14608.0	25449.7890625	14073.9853515625	1280.3499755859375	1848.0	30751.970703125	13943.259765625	5081.7001953125	3625.590087890625	850.1699829101562	7586.10009765625	3171.8798828125	8866.580078125
2008-05-09	3613.493896484375	33722.0	3905.979736328125	480.3999938964844	5771.7998046875	3826.909912109375	69646.0	4960.56005859375	6204.7001953125	7003.169921875	1388.280029296875	14521.2001953125	25063.169921875	13945.0859375	1285.27001953125	1823.699951171875	30674.359375	13655.33984375	4982.60009765625	3601.169921875	846.7100219726562	7484.0	3162.030029296875	8792.349609375
2008-05-12	3626.98193359375	33744.0	3884.12890625	482.07000732421875	5828.5	3842.919921875	70416.0	4976.2099609375	6220.7001953125	7035.9501953125	1403.5799560546875	14666.099609375		14053.8857421875	1293.0899658203125		30637.359375	13743.3603515625	5012.64990234375	3637.830078125	842.219970703125		3180.159912109375	8830.009765625
2008-05-13	3560.242919921875	33805.0	3889.87939453125	480.4800109863281	5812.7001953125	3827.39990234375	70503.0	4998.669921875	6211.89990234375	7060.18994140625	1403.0400390625	14616.7001953125	25552.76953125	14016.3857421875	1286.5400390625	1842.800048828125	30887.400390625	13953.73046875	4957.7998046875	3653.31005859375	839.280029296875	7578.2998046875	3203.419921875	8989.4892578125
2008-05-14	3657.431884765625	34270.0	3941.054443359375	488.3900146484375	5872.7001953125	3831.659912109375	70027.0	5055.240234375	6216.0	7083.240234375	1408.6600341796875	14626.2998046875	25533.48046875	14187.185546875	1287.739990234375	1843.75	31336.5703125	14118.5498046875	5011.75	3628.56005859375	848.9400024414062	7594.60009765625	3198.510009765625	9018.37890625
2008-05-15	3637.323974609375	34233.0	3881.25390625	489.8999938964844	5890.7001953125	3798.989990234375	71492.0	5057.509765625	6251.7998046875	7081.0498046875	1423.5699462890625	14828.099609375	25513.7109375	14186.3857421875	1294.1500244140625	1885.7099609375	31542.970703125	14251.740234375	5115.25	3614.22998046875	855.6099853515625	7683.39990234375	3207.429931640625	9157.1376953125
2008-05-16	3624.23291015625	34384.0	4026.729248046875	490.7799987792969	5931.0	3796.330078125	72767.0	5078.0400390625	6304.2998046875	7156.5498046875	1425.3499755859375	14984.2001953125	25618.859375	14124.78515625	1300.6700439453125	1888.8800048828125	31486.94921875	14219.48046875	5157.7001953125	3657.199951171875	870.3300170898438	7653.7001953125	3241.489990234375	9197.3681640625
2008-05-19	3604.760986328125	33652.0	4140.0048828125	496.1199951171875	5949.39990234375	3843.780029296875	73439.0	5142.10009765625	6376.5	7225.93994140625	1426.6300048828125		25742.23046875	14247.5849609375		1885.3699951171875	31796.41015625	14269.6103515625		3658.949951171875		7778.89990234375		9295.158203125
2008-05-20	3443.162109375	33118.0	4117.00439453125	487.2699890136719	5908.10009765625	3796.85009765625	73517.0	5054.8798828125	6191.60009765625	7118.5	1413.4000244140625	15047.2998046875	25169.4609375	13992.0849609375	1287.4300537109375	1873.1500244140625	31526.169921875	14160.08984375	5104.9501953125	3647.18994140625	873.8200073242188	7626.60009765625	3199.8798828125	9068.84765625
2008-05-21	3544.18603515625	33061.0	4111.2548828125	487.6199951171875	5823.39990234375	3765.7900390625	72295.0	5027.5498046875	6198.10009765625	7040.830078125	1390.7099609375	14790.400390625	25460.2890625	13857.1865234375	1281.199951171875	1847.510009765625	31126.0703125	13926.2998046875	5117.64990234375	3611.719970703125	884.1900024414062	7574.2998046875	3196.89990234375	9015.529296875
2008-05-22	3485.6298828125	33278.0	4197.505859375	485.6099853515625	5826.89990234375	3745.3798828125		5028.740234375	6181.60009765625	7070.330078125	1394.3499755859375	14792.400390625	25043.119140625	13851.986328125	1277.5699462890625	1835.4200439453125	31245.6796875	13978.4599609375	5025.4501953125	3591.340087890625	874.5399780273438	7578.0	3160.860107421875	9007.9892578125
2008-05-23	3473.091064453125	32870.0	4197.505859375	478.3900146484375	5768.0	3671.919921875	71452.0	4933.77001953125	6087.2998046875	6944.0498046875	1375.9300537109375	14723.400390625	24714.0703125	13577.5859375	1274.780029296875	1827.93994140625	31068.69921875	14012.2001953125	4946.5498046875	3589.469970703125	875.5900268554688	7459.89990234375	3122.14990234375	8834.6904296875
2008-05-26	3364.5439453125	32764.0	4111.2548828125	478.2900085449219	5707.0	3668.52001953125	71629.0	4937.83984375		6953.83984375		14758.599609375	24127.310546875	13583.6865234375	1273.3699951171875	1800.5799560546875	31314.55078125	13690.1904296875	4875.0498046875	3573.75	856.7999877929688	7363.89990234375	3103.300048828125	8707.7900390625
2008-05-27	3375.406982421875	32743.0	4111.2548828125	473.8399963378906	5714.39990234375	3656.0400390625	70992.0	4906.56005859375	6058.5	6958.66015625	1385.3499755859375	14522.099609375	24282.0390625	13451.38671875	1274.239990234375	1825.22998046875	31414.2109375	13893.3095703125	4859.7998046875	3551.340087890625	855.5999755859375	7418.0	3115.35009765625	8778.349609375
2008-05-28	3459.02587890625	32758.0	4084.2294921875	481.6600036621094	5648.10009765625	3710.919921875	73153.0	4971.10986328125	6069.60009765625	7033.83984375	1390.8399658203125	14688.599609375	24249.509765625	13499.1865234375	1260.5799560546875	1805.6400146484375	31647.029296875	13709.4404296875	4918.35009765625	3547.010009765625	832.989990234375	7474.5	3132.780029296875	8665.6904296875
2008-05-29	3401.43701171875	32769.0	4053.754150390625	483.80999755859375	5709.39990234375	3727.429931640625	71798.0	4975.89990234375	6068.10009765625	7055.02978515625	1398.260009765625	14577.2001953125	24383.990234375	13539.486328125	1261.8199462890625	1841.219970703125	31837.26953125	14124.4697265625	4835.2998046875	3563.110107421875	830.6099853515625	7541.7998046875	3160.780029296875	8684.8798828125
2008-05-30	3433.35400390625	33225.0	4119.30517578125	485.5199890136719	5654.7001953125	3751.409912109375	72593.0	5014.27978515625	6053.5	7096.7900390625	1400.3800048828125	14714.7001953125	24533.119140625	13600.88671875	1276.0999755859375	1852.02001953125	31975.470703125	14338.5400390625	4870.10009765625	3624.22998046875	833.6500244140625	7511.2998046875	3192.6201171875	8619.0400390625
2008-06-02	3459.0439453125	32717.0	4082.505126953125	479.1499938964844	5662.2998046875	3692.389892578125	71897.0	4935.2099609375	6007.60009765625	7008.77001953125	1385.6700439453125	14814.2001953125	24831.359375	13299.986328125	1262.489990234375	1847.530029296875	31636.2109375	14440.1396484375	4739.60009765625		810.219970703125	7555.7001953125	3188.050048828125	8724.4296875
2008-06-03	3436.39794921875	32813.0	4053.754150390625	483.8999938964844	5574.2001953125	3717.9599609375	70012.0	4983.7099609375	6057.7001953125	7019.1298828125	1377.6500244140625	14728.599609375	24375.759765625	13431.6865234375	1257.5699462890625	1819.3900146484375	31492.640625	14209.169921875	4715.89990234375	3540.050048828125	806.8599853515625	7590.39990234375	3153.93994140625	8579.3896484375
2008-06-04	3369.9130859375	32508.0	4016.37939453125	478.57000732421875	5584.5	3713.010009765625	68673.0	4915.06982421875	5970.10009765625	6965.43017578125	1377.199951171875	14690.5	24123.25	13341.1865234375	1253.1199951171875	1833.81005859375	31448.109375	14435.5703125	4585.60009765625	3557.68994140625	808.9199829101562	7514.47998046875	3134.800048828125	8627.759765625
2008-06-05	3351.64501953125	32542.0	3999.1298828125	482.260009765625	5530.10009765625	3755.0400390625	71235.0	4907.06005859375	5995.2998046875	6941.830078125	1404.050048828125	14982.900390625	24255.2890625	13239.2861328125	1223.56005859375	1832.31005859375	31726.009765625	14341.1201171875	4676.9501953125	3555.969970703125	809.8200073242188	7567.22998046875	3143.889892578125	8738.419921875
2008-06-06	3329.669921875	31754.0	4025.00439453125	471.2300109863281	5592.10009765625	3672.840087890625	69786.0	4795.31982421875	5906.7998046875	6803.81005859375	1360.6800537109375	14969.599609375	24402.1796875	12909.787109375	1248.5699462890625		31149.060546875	14489.4404296875	4627.7998046875	3548.080078125	817.3300170898438	7386.419921875	3146.72998046875	8745.3095703125
2008-06-09		31721.0	4025.00439453125	469.82000732421875		3640.7099609375	69281.0	4799.3798828125	5877.60009765625	6815.6298828125	1361.760009765625	14960.7998046875		12823.8876953125	1230.97998046875	1808.9599609375	30933.439453125	14181.3798828125	4500.9501953125	3496.5	805.5800170898438	7325.89990234375	3084.02001953125	8587.919921875
2008-06-10	3072.3330078125	31343.0	3938.753662109375	464.19000244140625	5437.5	3617.449951171875	67775.0	4761.080078125	5827.2998046875	6771.10009765625	1358.43994140625	14736.2001953125	23375.51953125	12755.1875	1230.9599609375	1774.3800048828125	30898.869140625	14021.169921875	4449.7998046875	3505.89990234375	791.9400024414062	7284.2099609375	3033.050048828125	8369.9599609375
2008-06-11	3024.239990234375	30728.0	3852.50439453125	456.3399963378906	5467.2998046875	3546.889892578125	66795.0	4660.91015625	5723.2998046875	6650.259765625	1335.489990234375	14716.5	23327.599609375	12584.287109375	1229.280029296875	1781.6700439453125	30446.240234375	14183.48046875	4523.60009765625	3487.429931640625	791.6599731445312	7167.2998046875	3046.77001953125	8345.5498046875
2008-06-12	2957.531982421875	30890.0	3815.128662109375	459.1099853515625	5329.2001953125	3585.68994140625	67322.0	4672.2998046875	5790.5	6714.52001953125	1339.8699951171875	14602.599609375	23023.859375	12853.287109375	1225.5400390625	1739.3599853515625	30475.439453125	13888.599609375	4539.35009765625	3439.219970703125	790.7999877929688	7222.7900390625	3020.14990234375	8062.2724609375
2008-06-13	2868.800048828125	30942.0	3823.754638671875	459.9599914550781	5378.10009765625	3588.409912109375	67204.0	4682.2998046875	5802.7998046875	6765.31982421875	1360.030029296875	14778.5	22592.30078125	12998.6875	1229.3499755859375	1747.3499755859375	30413.48046875	13973.73046875	4517.10009765625	3416.0	782.6400146484375	7261.3701171875	2979.56005859375	8105.55224609375
2008-06-16	2874.10302734375	30817.0		458.70001220703125	5371.7001953125	3566.60009765625	67285.0	4657.740234375	5794.60009765625	6729.8798828125	1360.1400146484375	14944.2998046875	23029.689453125	12826.5869140625	1238.06005859375	1760.8199462890625	30354.1796875	14354.3701171875	4572.5	3406.300048828125	787.5900268554688	7238.27001953125	3036.919921875	8169.732421875
2008-06-17	2794.7509765625	30971.0	3780.62890625	459.8299865722656	5422.7001953125	3581.800048828125	68438.0	4686.330078125	5861.89990234375	6796.16015625	1350.9300537109375	15068.7998046875	23057.990234375	12885.0869140625	1227.760009765625	1750.7099609375	29925.26953125	14348.3701171875	4653.0	3404.570068359375	777.1699829101562	7251.419921875	3028.239990234375	8201.75
2008-06-18	2941.114990234375	30464.0	3680.004150390625	450.57000732421875	5443.2001953125	3520.72998046875	67090.0	4618.75	5756.89990234375	6728.91015625	1337.81005859375	15073.099609375	23325.80078125	12631.4873046875	1212.5899658203125	1774.1300048828125	29618.109375	14452.8203125	4582.39990234375	3391.6298828125	765.739990234375	7182.56005859375	3040.090087890625	8217.5400390625
2008-06-19	2748.8740234375	30368.0	3593.17919921875	446.67999267578125	5366.60009765625	3441.419921875	66590.0	4591.39013671875	5708.39990234375	6721.169921875	1342.8299560546875	14790.2001953125	22797.609375	12584.9873046875	1196.3900146484375	1740.719970703125	29847.849609375	14130.169921875	4504.25	3340.10009765625	742.4600219726562	7158.93994140625	2992.659912109375	8047.70263671875
2008-06-20	2831.736083984375	29854.0	3421.25341796875	437.3299865722656	5288.2998046875	3368.669921875	64614.0	4509.27001953125	5620.7998046875	6578.43994140625	1317.9300537109375	14580.7001953125	22745.599609375	12412.4873046875	1206.6700439453125	1731.0	29533.439453125	13942.080078125	4347.5498046875	3283.429931640625	768.9000244140625	7069.43994140625	3001.81005859375	7902.40283203125
2008-06-23	2760.4169921875	29727.0	3363.178955078125	437.44000244140625	5283.7001953125	3350.489990234375	64640.0	4511.3701171875	5667.2001953125	6589.4599609375	1318.0	14691.7998046875	22714.9609375	12403.3876953125	1195.4100341796875	1715.5899658203125	29464.5390625	13857.4697265625	4266.39990234375	3287.56005859375	768.9000244140625	7026.919921875	2979.14990234375	7876.45361328125
2008-06-24	2803.01904296875	29579.0	3340.753662109375	437.3800048828125	5290.0	3318.5400390625	64168.0	4473.759765625	5634.7001953125	6536.06005859375	1314.2900390625	14409.599609375	22456.01953125	12205.5869140625	1200.280029296875	1710.8399658203125	29291.609375	13849.5595703125	4191.10009765625	3298.179931640625	763.75	7026.080078125	2962.159912109375	7738.08447265625
2008-06-25	2905.013916015625	30009.0	3280.37890625	439.55999755859375	5237.7998046875	3361.64990234375	65853.0	4536.2900390625	5666.10009765625	6617.83984375	1321.969970703125	14441.099609375	22635.16015625	12446.0869140625	1209.1099853515625	1717.7900390625	29569.439453125	13829.919921875	4252.64990234375	3281.2900390625	778.4199829101562	7081.3701171875	2986.6201171875	7855.0234375
2008-06-26	2901.85009765625	29373.0	3220.00341796875	426.0299987792969	5307.0	3205.780029296875	63947.0	4426.18994140625	5518.2001953125	6459.60009765625	1283.1500244140625	14292.099609375	22455.669921875	12077.6875	1203.8900146484375	1717.6600341796875	29199.939453125	13822.3203125	4315.85009765625	3291.969970703125	774.3900146484375	6949.72998046875	2980.949951171875	7811.76416015625
2008-06-27	2748.431884765625	29198.0	3136.62841796875	425.9200134277344	5237.0	3177.419921875	64321.0	4397.31982421875	5530.0	6421.91015625	1278.3800048828125	14355.2001953125	22042.349609375	12089.787109375	1190.5400390625	1684.449951171875	29295.0	13544.3603515625	4136.64990234375	3226.909912109375	775.72998046875	6861.5400390625	2955.909912109375	7548.724609375
2008-06-30	2736.10302734375	29346.0	3133.75390625	425.92999267578125	5215.2998046875	3168.219970703125	65018.0	4434.85009765625	5625.89990234375	6418.31982421875	1280.0	14467.0	22102.009765625	12046.1884765625	1186.5699462890625	1674.9200439453125	29395.490234375	13481.3798828125	4040.550048828125	3194.610107421875	768.5900268554688	6958.509765625	2947.5400390625	7523.50537109375
2008-07-01	2651.60498046875	28786.0	3105.00341796875	414.5199890136719	5138.89990234375	3102.489990234375	63396.0	4341.2099609375	5479.89990234375	6315.93994140625	1284.9100341796875			11770.888671875	1174.8299560546875	1666.4599609375	29221.109375	13463.2001953125	3896.75	3175.27001953125		6849.669921875	2906.7900390625	7407.94580078125
2008-07-02	2651.72509765625	28974.0	3128.003173828125	408.3999938964844	5094.7998046875	3081.830078125	61106.0	4296.47998046875	5426.2998046875	6305.419921875	1261.52001953125	14034.099609375	21704.44921875	11856.888671875	1153.699951171875	1623.5999755859375	28680.830078125	13286.3701171875	4093.35009765625	3163.389892578125	760.010009765625	6843.75	2906.22998046875	7353.826171875
2008-07-03	2703.529052734375	29094.0	2875.00341796875	408.54998779296875	4998.2998046875	3087.570068359375	59273.0	4343.990234375	5476.60009765625	6353.740234375	1262.9000244140625	14143.599609375	21242.779296875	11980.087890625		1606.5400390625	28465.55078125	13265.400390625	3925.75	3094.419921875	742.1500244140625	6844.06005859375	2880.449951171875	7394.06591796875
2008-07-04	2669.89208984375	28541.0	2875.00341796875	403.3599853515625	5082.10009765625	3016.43994140625	59365.0	4266.0	5412.7998046875	6272.2099609375		14010.400390625	21423.8203125	11765.888671875	1134.1400146484375	1577.93994140625	28338.119140625	13237.8896484375	4016.0	3157.919921875	743.030029296875	6772.740234375		7228.376953125
2008-07-07	2792.39697265625	28892.0	2817.5029296875	411.1199951171875	5002.5	3067.449951171875	59088.0	4342.58984375	5512.7001953125	6395.75	1252.31005859375	13712.7998046875	21913.060546875	11982.1884765625	1127.260009765625	1579.719970703125	28383.529296875	13360.0400390625	4030.0	3121.449951171875	730.5599975585938	6815.72998046875	2934.1201171875	7341.076171875
2008-07-08	2814.947021484375	28306.0	2645.0029296875	402.7900085449219	4932.89990234375	3010.43994140625	59536.0	4275.60986328125	5440.5	6304.41015625	1273.699951171875	13809.7998046875	21220.810546875	11794.6884765625	1121.25	1533.469970703125	28551.25	13033.099609375	3988.550048828125	3160.590087890625	722.5	6788.1298828125	2886.6201171875	7051.818359375
2008-07-09	2920.5458984375	28771.0	2420.75244140625	410.8299865722656	5011.89990234375	3086.6201171875		4339.66015625	5529.60009765625	6386.4599609375	1244.68994140625	13610.7998046875	21805.810546875	11999.7880859375	1139.81005859375	1519.3800048828125	28095.7890625	13052.1298828125	4157.10009765625	3177.4599609375	721.1300048828125	6921.43994140625	2917.6201171875	7048.21826171875
2008-07-10	2875.449951171875	28437.0	2541.502685546875	401.92999267578125	4937.39990234375	3022.300048828125	60253.0	4231.56005859375	5406.7998046875	6305.0	1253.3900146484375	13743.900390625	21821.779296875	11739.48828125	1135.489990234375	1537.4300537109375	27877.330078125	13067.2099609375	4162.2001953125	3112.56005859375	721.8599853515625	6803.06982421875	2901.580078125	7075.61767578125
2008-07-11	2856.634033203125	27676.0	2550.127685546875	391.9800109863281	4979.89990234375	2959.35009765625	60148.0	4100.64013671875	5261.60009765625	6153.2998046875	1239.489990234375	13709.099609375	22184.55078125	11383.48828125	1150.3900146484375	1567.510009765625	27614.5390625	13039.6904296875	4049.0	3121.5400390625	730.2899780273438	6638.89013671875	2926.840087890625	7244.7265625
2008-07-14	2878.256103515625	27748.0	2530.0029296875	395.3500061035156	4921.0	2969.06005859375	60721.0	4142.52978515625	5300.39990234375	6200.25	1228.300048828125	13741.2998046875	22014.4609375	11442.98828125	1144.0	1558.6199951171875	27517.109375	13010.16015625	4039.699951171875	3080.10009765625	717.0599975585938	6675.259765625	2904.1201171875	7156.92724609375
2008-07-15	2779.447998046875	27044.0	2462.727783203125	383.6600036621094	4815.7001953125	2863.43994140625	61015.0	4061.14990234375	5171.89990234375	6081.7001953125	1214.9100341796875	13357.599609375	21174.76953125	11151.587890625	1127.5999755859375	1509.3299560546875	27435.80078125	12754.5595703125	3861.10009765625	3040.449951171875	693.4099731445312	6561.97998046875	2830.75	6834.20849609375
2008-07-16	2705.866943359375	27194.0	2501.25244140625	383.989990234375	4870.60009765625	2905.39990234375	62056.0	4112.4501953125	5150.60009765625	6155.3701171875	1245.3599853515625	13503.7998046875	21223.5	11287.6884765625	1119.4200439453125	1507.4000244140625	27968.8203125	12760.7998046875	3816.699951171875	3059.360107421875	669.969970703125	6583.490234375	2835.320068359375	6710.60888671875
2008-07-17	2684.778076171875	27668.0	2731.25341796875	392.6600036621094	4901.0	2999.85009765625	60109.0	4225.990234375	5286.2998046875	6271.27001953125	1260.3199462890625	13460.2998046875	21734.720703125	11642.087890625	1121.1700439453125	1525.56005859375	28215.859375	12887.9501953125	3947.199951171875	3091.3798828125		6739.16015625	2864.10009765625	6974.47802734375
2008-07-18	2778.366943359375	28100.0	3047.503662109375	395.94000244140625	4840.39990234375	3075.2099609375	59988.0	4299.35986328125	5376.39990234375	6382.64990234375	1260.6800537109375	13516.0	21874.189453125	11895.2880859375	1105.0400390625	1509.989990234375	28169.76953125	12803.7001953125	4092.25	3120.909912109375	664.52001953125	6827.31005859375	2847.72998046875	6815.28857421875
2008-07-21	2861.41796875	28220.0	3105.00341796875	400.3599853515625	5011.7998046875	3116.320068359375	60772.0	4327.14013671875	5404.2998046875	6424.83984375	1260.0	13689.2001953125	22532.900390625	11784.587890625	1103.47998046875	1562.9200439453125	27988.470703125		4159.5	3148.320068359375	687.2999877929688	6858.22021484375	2919.2099609375	7085.6376953125
2008-07-22	2846.116943359375	28230.0	2984.253662109375	400.20001220703125	5005.60009765625	3058.949951171875	59647.0	4327.259765625	5364.2001953125	6442.7900390625	1277.0	13643.2001953125	22527.48046875	11610.087890625	1109.5699462890625	1561.22998046875	27592.240234375	13184.9599609375	4240.10009765625	3143.909912109375	682.1500244140625	6922.25	2890.659912109375	7065.6181640625
2008-07-23	2837.84912109375	28841.0	2909.503173828125	405.3800048828125	5105.2998046875	3144.820068359375	59421.0	4408.740234375	5449.89990234375	6536.08984375	1282.18994140625	13512.7001953125	23134.55078125	11934.888671875	1139.4100341796875	1591.760009765625	27644.75	13312.9296875	4476.7998046875	3201.64990234375	694.1400146484375	7058.240234375	2978.97998046875	7309.79638671875
2008-07-24	2910.2919921875	28665.0	2846.253173828125	396.6499938964844	5144.10009765625	3107.219970703125	57434.0	4347.990234375	5362.2998046875	6440.7001953125	1252.5400390625	13206.099609375	23087.720703125	11675.087890625	1141.5899658203125	1626.1400146484375	27644.75	13603.3095703125	4433.5498046875	3287.22998046875	691.47998046875	7056.93017578125	2977.909912109375	7368.04638671875
2008-07-25	2865.10107421875	28661.0	2766.32861328125	395.7699890136719	4970.5	3059.56005859375	57199.0	4377.18017578125	5352.60009765625	6436.7099609375	1257.760009765625	13378.7998046875	22740.7109375	11589.888671875	1141.75	1597.9300537109375	27084.76953125	13334.759765625	4311.85009765625	3254.159912109375	685.469970703125	7015.02978515625	2922.909912109375	7233.5869140625
2008-07-28	2903.011962890625	28369.0	2840.50341796875	392.9800109863281	4922.10009765625	2999.77001953125	56869.0	4324.4501953125	5312.60009765625	6351.14990234375	1234.3699951171875	13304.0	22687.2109375	11484.587890625	1154.0899658203125	1598.2900390625	26732.83984375	13353.7802734375	4332.10009765625	3256.570068359375	685.530029296875	6968.93017578125	2910.360107421875
2008-07-29	2850.31103515625	28278.0	2725.5029296875	395.1000061035156	4847.39990234375	2991.169921875	58043.0	4320.490234375	5319.2001953125	6398.7998046875	1263.199951171875	13342.599609375	22258.0	11683.7880859375	1150.800048828125	1567.199951171875	27318.640625	13159.4501953125	4189.85009765625	3235.5	676.72998046875	6993.2998046875	2886.56005859375	7014.4384765625
2008-07-30	2836.66796875	28415.0	2633.50244140625	404.3900146484375	4936.7001953125	3030.25	59998.0	4400.5498046875	5420.7001953125	6460.1201171875	1284.260009765625	13683.2001953125	22690.599609375	11817.888671875	1159.93994140625	1577.699951171875	27474.0390625	13367.7900390625	4313.5498046875	3287.760009765625	669.9000244140625	7108.91015625	2925.5	7070.318359375
2008-07-31	2775.717041015625	28331.0	2688.1279296875	399.95001220703125	4977.39990234375	2994.3798828125	59505.0	4392.35986328125	5411.89990234375	6479.56005859375	1267.3800048828125	13592.900390625	22731.099609375	11881.2880859375	1163.0899658203125	1594.6700439453125	27501.01953125	13376.8095703125	4332.9501953125	3336.280029296875	676.3200073242188	7141.2099609375	2929.64990234375	7024.0283203125
2008-08-01	2801.81689453125	28130.0	2645.0029296875	394.5299987792969	4904.0	2983.550048828125	57630.0	4314.33984375	5354.7001953125	6396.4599609375	1260.31005859375	13496.5	22862.599609375	11569.48828125	1159.0999755859375	1573.77001953125	26959.1796875	13094.58984375	4413.5498046875	3303.159912109375	678.6599731445312		2906.070068359375	7002.50830078125
2008-08-04	2741.739990234375	27826.0	2587.503173828125	392.4800109863281	4887.7001953125	2947.030029296875	55609.0	4280.6298828125	5320.2001953125	6349.81005859375	1249.010009765625		22514.919921875	11447.587890625	1148.6800537109375	1543.050048828125	26487.759765625	12933.1796875	4395.35009765625	3319.219970703125	674.6699829101562	7078.22021484375	2876.080078125	6977.328125
2008-08-05	2690.74609375	28753.0	2587.503173828125	403.4599914550781	4820.39990234375	3048.4599609375	56471.0	4386.35009765625	5454.5	6518.7001953125	1284.8800048828125	13242.2001953125	21949.75	11751.388671875	1128.8599853515625	1535.5400390625	26990.189453125	12914.66015625	4502.85009765625	3295.679931640625	667.1199951171875	7190.77978515625	2860.510009765625	6813.36865234375
2008-08-06	2719.367919921875	29014.0	2616.2529296875	410.510009765625	4969.10009765625	3124.0400390625	57542.0	4448.330078125	5486.10009765625	6561.39013671875	1289.18994140625	13453.5		11774.388671875	1133.5899658203125	1578.7099609375	27342.390625	13254.8896484375	4517.5498046875	3352.340087890625	676.3499755859375	7209.33984375	2886.780029296875	7026.20849609375
2008-08-07	2727.576904296875	29154.0	2530.0029296875	405.69000244140625	4983.2998046875	3046.81005859375	57018.0	4457.43017578125	5477.5	6543.490234375	1266.0699462890625	13385.2001953125	22104.19921875	11717.48828125	1129.56005859375	1564.0	26986.98046875	13124.990234375	4523.85009765625	3378.889892578125	705.3499755859375	7182.06982421875	2834.7099609375	7024.54833984375
2008-08-08	2605.718994140625	29089.0	2603.028076171875	408.5199890136719	4986.2001953125	3068.43994140625	56584.0	4491.85009765625	5489.2001953125	6561.64990234375	1296.3199462890625	13341.7001953125	21885.2109375	11799.888671875	1120.31005859375	1568.719970703125	27132.7890625	13168.41015625	4529.5	3357.820068359375	690.7000122070312	7262.10009765625	2807.5400390625	7209.0068359375
2008-08-11	2470.073974609375	29557.0	2705.377685546875	412.1300048828125	5026.10009765625	3103.9599609375	54720.0	4538.490234375	5541.7998046875	6609.6298828125	1305.3199462890625	13203.2001953125	21859.33984375	12047.6875	1127.4599609375	1581.0899658203125	26943.689453125	13430.91015625	4620.39990234375	3370.18994140625	702.9299926757812	7337.72998046875	2825.389892578125	7325.58642578125
2008-08-12	2457.197998046875	29380.0	2645.0029296875	415.55999755859375	5053.60009765625	3117.139892578125	54503.0	4518.47998046875	5534.5	6585.8701171875	1289.5899658203125	13167.0	21640.890625	11996.087890625	1118.780029296875	1577.1199951171875	26636.55078125	13303.599609375	4552.25	3353.6298828125		7301.83984375	2816.820068359375	7293.76611328125
2008-08-13	2446.297119140625	28758.0	2806.00244140625	410.3299865722656	4951.60009765625	3043.6201171875	54573.0	4402.97021484375	5448.60009765625	6422.18994140625	1285.8299560546875	13377.2001953125	21293.3203125	11695.388671875	1112.530029296875	1562.719970703125	26877.0703125	13023.0498046875	4529.0498046875	3345.239990234375	701.5999755859375	7193.5	2811.7900390625	7292.30615234375
2008-08-14	2437.08203125	28778.0	2889.378173828125	409.4100036621094	4981.10009765625	3054.429931640625	55138.0	4420.91015625	5497.5	6442.2099609375	1292.9300537109375	13358.900390625	21392.7109375	11606.7880859375	1109.4300537109375	1572.18994140625	27247.44921875	12956.7998046875	4430.7001953125	3333.89990234375	705.5999755859375	7206.4599609375	2816.659912109375	7326.0361328125
2008-08-15	2450.610107421875		3001.50390625	409.8599853515625	4981.7001953125	3083.010009765625	54244.0	4453.6201171875	5454.7998046875	6446.02001953125	1298.199951171875	13096.7001953125	21160.580078125	11686.087890625	1095.050048828125		27340.830078125	13019.41015625		3351.1298828125	707.47998046875	7235.93017578125	2797.5	7196.466796875
2008-08-18	2319.867919921875	28867.0	3070.503173828125	410.510009765625	4985.0	3074.449951171875	53327.0	4448.83984375	5450.2001953125	6432.8798828125	1278.5999755859375	13119.400390625	20930.669921875	11677.48828125	1084.3599853515625	1567.7099609375	26777.48046875	13165.4501953125	4393.0498046875	3334.14990234375	697.22998046875	7231.39990234375	2776.97998046875	7000.70849609375
2008-08-19	2344.468994140625	28257.0	2975.6279296875	398.75	4866.39990234375	3002.39990234375	53639.0	4332.7900390625	5320.39990234375	6282.43017578125	1266.68994140625	13063.900390625	20484.369140625	11335.2880859375	1069.4200439453125	1541.4100341796875	26732.109375	12865.0498046875	4368.25	3319.1201171875	691.3300170898438	7115.18017578125	2728.389892578125	6978.568359375
2008-08-20	2523.281982421875	28148.0	2875.00341796875	402.5899963378906	4929.5	3000.52001953125	55377.0	4365.8701171875	5371.7998046875	6317.7998046875	1274.5400390625	13350.099609375	20931.259765625	11379.888671875	1073.2099609375	1540.7099609375	26865.0390625	12851.6904296875	4415.75	3332.02001953125	690.0499877929688	7100.009765625	2751.75	7040.8681640625
2008-08-21	2431.716064453125	27758.0	2877.8779296875	400.2300109863281	4875.2001953125	2970.909912109375	55935.0	4304.60986328125	5370.2001953125	6236.9599609375	1277.719970703125	13539.2001953125	20392.060546875	11217.388671875	1071.4300537109375	1512.5899658203125	26534.970703125	12752.2099609375	4283.85009765625	3332.050048828125	676.530029296875	7000.52978515625	2713.469970703125	6918.4482421875
2008-08-22	2405.22607421875	28090.0	2955.5029296875	408.19000244140625	4931.39990234375	3028.22998046875	55850.0	4400.4501953125	5505.60009765625	6342.419921875	1292.199951171875	13447.2998046875		11497.2880859375	1085.5999755859375	1496.9100341796875	26875.44921875	12666.0400390625	4327.4501953125	3311.610107421875	681.9299926757812	7094.1201171875	2723.300048828125	6911.6083984375
2008-08-25	2413.3740234375	27900.0	2932.50341796875	402.70001220703125	5014.89990234375	3003.929931640625	54477.0	4355.8701171875		6296.9501953125	1266.8399658203125	13289.0	21104.7890625	11327.087890625	1078.72998046875	1502.1099853515625	26416.619140625	12878.66015625	4335.35009765625	3326.919921875	678.2000122070312	7062.580078125	2733.449951171875	7030.6884765625
2008-08-26	2350.083984375	27977.0	2932.50341796875	403.239990234375	5007.5	3025.139892578125	54359.0	4368.5498046875	5470.7001953125	6340.52001953125	1271.510009765625	13299.099609375	21056.66015625	11419.888671875	1070.5	1490.25	26071.4609375	12778.7099609375	4337.5	3321.0	668.9199829101562	7093.72021484375	2707.18994140625	6964.568359375
2008-08-27	2342.14697265625	27958.0	2990.003662109375	406.1199951171875	5011.2001953125	3033.669921875	55519.0	4373.080078125	5528.2001953125	6321.02978515625	1281.6600341796875	13530.7001953125	21464.720703125	11479.587890625	1067.6500244140625	1493.9200439453125	26131.349609375	12752.9599609375	4292.10009765625	3318.52001953125	675.989990234375	7086.64013671875	2705.090087890625	7080.93798828125
2008-08-28	2350.14306640625	28625.0	3012.4287109375	411.1300048828125	5066.5	3091.800048828125	56382.0	4461.490234375	5601.2001953125	6420.5400390625	1300.6800537109375	13750.5	20972.2890625	11662.587890625	1070.4599609375	1474.1500244140625	26444.119140625	12768.25	4214.0	3324.800048828125	682.8300170898438	7190.39990234375	2691.0	7033.33837890625
2008-08-29	2397.368896484375	28789.0	3018.753173828125	412.8399963378906	5135.60009765625	3136.0	55680.0	4482.60009765625	5636.60009765625	6422.2998046875	1282.8299560546875	13771.2998046875	21261.890625	11707.2880859375	1100.5	1474.239990234375	26290.990234375	13072.8701171875	4360.0	3353.239990234375	684.4400024414062	7238.740234375	2739.949951171875	7046.078125
2008-09-01	2325.135009765625	28775.0	3047.503662109375	412.0899963378906	5118.2998046875	3144.27001953125	55162.0	4472.1298828125	5602.7998046875	6421.7998046875			20906.310546875	11693.7880859375		1414.4300537109375	26424.69921875	12834.1796875	4348.64990234375	3357.699951171875	675.219970703125	7227.75	2713.7900390625	6813.05859375
2008-09-02	2304.89111328125	29208.0	3047.503662109375	414.70001220703125	5116.0	3211.590087890625	54404.0	4539.06982421875	5620.7001953125	6518.47021484375	1277.5799560546875	13299.5	21042.4609375	11903.888671875	1086.989990234375	1407.1400146484375	26522.759765625	12609.4697265625	4504.0	3367.25	659.510009765625	7298.58984375	2758.93994140625	6699.78857421875
2008-09-03	2276.672119140625	29061.0	3056.12841796875	406.32000732421875	5060.0	3165.330078125	53527.0	4447.1298828125	5499.7001953125	6467.490234375	1274.97998046875	13137.7001953125	20585.060546875	11849.087890625	1085.3800048828125	1426.8900146484375	26467.7890625	12689.58984375		3373.449951171875	649.9299926757812	7256.6298828125	2706.530029296875	6584.89990234375
2008-09-04	2277.410888671875	28233.0	3076.25390625	397.1700134277344	4979.5	3066.14990234375	51409.0	4304.009765625	5362.10009765625	6279.56982421875	1236.8299560546875	12814.099609375	20389.48046875	11480.087890625	1085.06005859375	1426.4300537109375	26151.630859375	12557.66015625	4447.75	3348.139892578125	654.8499755859375	7084.64990234375	2626.050048828125	6412.60009765625
2008-09-05	2202.446044921875	27567.0	3113.628662109375	389.2200012207031	4877.10009765625	3002.389892578125	51940.0	4196.66015625	5240.7001953125	6127.43994140625	1242.31005859375	12816.400390625	19933.279296875	11139.6884765625	1070.5400390625	1404.3800048828125	25904.1796875	12212.23046875	4352.2998046875	3336.179931640625	645.7999877929688	6976.58984375	2574.2099609375	6307.25048828125
2008-09-08	2143.4208984375	28429.0	3276.928955078125	398.7900085449219	5067.5	3134.47998046875	50718.0	4340.18017578125	5446.2998046875	6263.740234375	1267.7900390625	12634.599609375	20794.26953125	11554.1884765625	1075.9300537109375	1476.6500244140625	26232.560546875	12624.4599609375	4482.2998046875	3374.39990234375	665.6599731445312	7177.419921875	2694.489990234375	6658.6591796875
2008-09-09	2145.779052734375	28263.0	3162.503662109375	395.7300109863281	4980.10009765625	3103.85009765625	48435.0	4293.33984375	5415.60009765625	6233.41015625	1224.510009765625	12146.7998046875	20491.109375	11349.98828125	1068.550048828125	1454.5	25629.7890625	12400.650390625	4468.7001953125	3376.389892578125	663.6099853515625	7189.4501953125	2673.2099609375	6424.740234375
2008-09-10	2150.759033203125	28064.0	3277.50390625	393.8999938964844	4905.5	3055.3798828125	49633.0	4283.66015625	5366.2001953125	6210.31982421875	1232.0400390625	12497.2001953125	19999.779296875	11180.7880859375	1062.699951171875	1464.97998046875	25622.91015625	12346.6298828125	4400.25	3343.860107421875	655.5399780273438	7121.43017578125	2622.409912109375	6457.97998046875
2008-09-11	2078.98095703125	27942.0	3220.00341796875	392.55999755859375	4814.2998046875	3021.06005859375	51270.0	4249.06982421875	5318.39990234375	6178.89990234375	1249.050048828125	12612.7998046875	19388.720703125	11136.48828125	1041.0699462890625	1443.239990234375	25552.490234375	12102.5	4290.2998046875	3333.5400390625	646.7999877929688	7071.25	2541.14990234375	6251.9208984375
2008-09-12	2079.673095703125	28372.0	3240.128662109375	399.57000732421875	4903.7998046875	3080.60009765625	52393.0	4332.66015625	5416.7001953125	6234.89013671875	1251.699951171875	12769.599609375	19352.900390625	11411.98828125	1044.030029296875	1477.9200439453125	25588.41015625	12214.759765625	4228.4501953125	3361.68994140625	654.3400268554688	7215.5	2570.669921875	6310.65087890625
2008-09-15		27333.0	3162.503662109375	385.0400085449219	4817.7001953125	2973.010009765625	48416.0	4168.97021484375	5204.2001953125	6064.16015625	1192.699951171875	12254.0		10898.9892578125	1031.6300048828125		24618.150390625		4072.89990234375	3319.89990234375	642.3900146484375	6939.10986328125	2486.550048828125	6052.42236328125
2008-09-16	1986.635986328125	26589.0	3117.07861328125	371.20001220703125	4750.7998046875	2878.919921875	49229.0	4087.39990234375	5025.60009765625	5965.169921875	1213.5999755859375	12227.0	18300.609375	10911.4892578125	1012.3699951171875	1387.75		11609.7197265625	4074.89990234375	3227.300048828125	624.5599975585938	6732.93017578125	2461.429931640625	5756.56396484375
2008-09-17	1929.0469970703125	25920.0	3277.50390625	356.9800109863281	4722.2001953125	2788.949951171875	45909.0	4000.110107421875	4912.39990234375	5860.97998046875	1156.3900146484375	11877.7001953125	17637.189453125	10661.3896484375	1002.989990234375	1425.260009765625	23456.83984375	11749.7900390625	4008.25	3269.929931640625	605.1400146484375	6654.330078125	2419.2900390625	5800.84423828125
2008-09-18	1895.8370361328125	25664.0	3334.42822265625	351.6600036621094	4607.2998046875	2783.909912109375	48423.0	3957.860107421875	4880.0	5863.419921875	1206.510009765625	12064.599609375	17632.4609375	10631.5888671875	991.6599731445312	1392.4200439453125	24577.900390625	11489.2998046875	4038.14990234375	3158.919921875	600.3800048828125	6623.25	2419.2099609375	5641.9248046875
2008-09-19	2075.091064453125	27877.0	3277.50390625	381.8299865722656	4804.10009765625	3052.830078125	53055.0	4324.8701171875	5311.2998046875	6189.52978515625	1255.0799560546875	12913.0	19327.73046875	11557.888671875	1025.699951171875	1455.780029296875	25701.029296875	11920.8603515625	4245.25	3187.1298828125	624.8300170898438	7025.169921875	2559.070068359375	5970.3525390625
2008-09-22	2236.409912109375	27438.0	3507.504638671875	375.19000244140625	5020.5	2967.699951171875	51541.0	4223.509765625	5236.2998046875	6107.75	1207.0899658203125	12638.099609375	19632.19921875	11328.48828125	1028.6199951171875	1460.3399658203125	25131.91015625	12090.58984375	4223.0498046875	3255.719970703125	614.489990234375	6887.39013671875	2544.1298828125	6110.572265625
2008-09-23	2201.510009765625	27067.0	3392.503662109375	367.6400146484375	4923.5	2892.929931640625	49593.0	4139.81982421875	5136.10009765625	6068.52978515625	1188.219970703125	12532.599609375	18872.849609375	11176.48828125	1026.1800537109375	1481.3699951171875	24969.169921875		4126.89990234375	3228.18994140625	608.25	6805.52978515625	2476.510009765625	6182.18115234375
2008-09-24	2216.81103515625	26929.0		360.6199951171875	4981.89990234375	2866.169921875	49843.0	4114.5400390625	5095.60009765625	6052.8701171875	1185.8699951171875	12513.400390625	18961.990234375	11112.888671875	1028.4000244140625	1495.97998046875	24944.25	12115.0302734375	4161.25	3259.679931640625	620.4299926757812	6780.33984375	2477.60009765625	6132.572265625
2008-09-25	2297.5009765625	27573.0	3326.378662109375	369.3500061035156	4927.39990234375	2906.239990234375	51828.0	4226.81005859375	5197.0	6173.02978515625	1209.1800537109375	12546.5	18934.4296875	11438.587890625	1024.739990234375	1501.6300048828125	25645.5	12006.5302734375	4110.5498046875	3237.719970703125	621.1400146484375	6945.490234375	2444.239990234375	6060.80224609375
2008-09-26	2293.783935546875	27154.0	3266.003662109375	354.5799865722656	4904.7998046875	2814.110107421875	50783.0	4163.3798828125	5088.5	6063.5	1213.27001953125	12126.0	18682.08984375	11387.888671875	1020.530029296875	1476.3299560546875	25593.76953125	11893.16015625	3985.25	3187.580078125	618.969970703125	6815.52001953125	2411.4599609375	5929.6025390625
2008-09-29		25803.0	3176.8779296875	323.54998779296875	4807.39990234375	2589.469970703125	46028.0	3953.47998046875	4818.7998046875	5807.080078125	1106.4200439453125	11285.099609375	17880.6796875	10945.689453125	1019.719970703125	1456.3599853515625	23955.669921875	11743.6103515625	3850.050048828125	3188.5400390625	601.2899780273438	6500.1298828125	2361.340087890625
2008-09-30		25530.0	3107.30322265625	331.45001220703125	4600.5	2672.199951171875	49541.0	4032.10009765625	4902.5	5831.02001953125	1166.3599853515625	11752.900390625	18016.2109375	10987.4892578125	1018.6799926757812	1448.06005859375	24888.900390625	11259.8603515625	3921.199951171875	3090.219970703125	596.5399780273438	6654.89013671875	2358.909912109375	5719.25439453125
2008-10-01		25681.0	3220.00341796875	334.239990234375	4794.60009765625	2716.47998046875	49799.0	4054.5400390625	4959.60009765625	5806.330078125	1161.06005859375	11714.5		11182.48828125		1439.6700439453125	25117.3203125	11368.259765625	3950.75	3187.9599609375	594.4500122070312	6727.6298828125		5763.98388671875
2008-10-02		25258.0	3136.62841796875	330.8299865722656	4761.10009765625	2741.080078125	46145.0	3963.280029296875	4870.2998046875	5660.6298828125	1114.280029296875	10900.5	18211.109375	11002.2890625		1419.6500244140625	24027.349609375	11154.759765625		3232.639892578125	597.6900024414062	6730.93994140625	2363.60009765625	5703.69482421875
2008-10-03		25911.0	3105.00341796875	344.0199890136719	4695.39990234375	2757.010009765625	44517.0	4080.75	4980.2998046875	5797.02978515625	1099.22998046875	10803.400390625	17682.400390625	11418.48828125	1016.7000122070312		22989.5	10938.1396484375	3818.300048828125	3151.5400390625	590.0499877929688	6879.81982421875	2297.1201171875	5742.2041015625
2008-10-06	2173.738037109375	23776.0	2875.00341796875	312.55999755859375	4540.39990234375	2567.590087890625	42101.0	3711.97998046875	4589.2001953125	5387.009765625	1056.8900146484375	10230.400390625	16803.759765625	10725.9892578125	996.8400268554688	1358.75	21749.130859375	10473.08984375	3602.35009765625	3048.3798828125	551.7999877929688	6458.72021484375	2168.320068359375	5505.67529296875
2008-10-07	2157.839111328125	23622.0	2875.00341796875	309.44000244140625	4618.7001953125	2508.68994140625	40140.0	3732.219970703125	4605.2001953125	5326.6298828125	996.22998046875	9829.599609375		10861.9892578125	997.22998046875	1366.0999755859375	20884.740234375	10155.900390625	3606.60009765625	3004.18994140625	528.7100219726562	6427.759765625	2177.550048828125	5524.63525390625
2008-10-08	2092.22412109375	22280.0	2587.503173828125	285.6600036621094	4388.10009765625	2323.949951171875	38594.0	3496.889892578125	4366.7001953125	5013.6201171875	984.9400024414062	10056.2998046875	15431.73046875	10297.5888671875	970.1900024414062	1286.68994140625	20678.970703125	9203.3203125	3513.64990234375	2948.31005859375	492.3399963378906	6073.4501953125	2033.6099853515625	5206.3759765625
2008-10-09	2074.5830078125	21871.0	2734.128173828125	281.9700012207031	4320.89990234375	2240.8798828125	37080.0	3442.699951171875	4313.7998046875	4887.0	909.9199829101562	9600.2001953125	15943.240234375	9902.890625	968.8900146484375	1294.8900146484375	20310.19921875	9157.490234375		2944.39990234375	499.989990234375	5798.83984375	2102.7099609375	5130.68603515625
2008-10-10	2000.572021484375	20309.0	2702.5029296875	258.04998779296875	3960.699951171875	2123.43994140625	35610.0	3176.489990234375	3932.10009765625	4544.31005859375	899.219970703125	9065.2001953125	14796.8701171875	8997.69140625	934.010009765625	1241.469970703125	19905.26953125	8276.4296875	3279.949951171875	2805.31005859375	451.9599914550781	5347.22021484375	1948.3299560546875
2008-10-13	2073.568115234375	22642.0	2673.75244140625	285.2699890136719	4180.7001953125	2324.800048828125	40829.0	3531.5	4256.89990234375	5062.4501953125	1003.3499755859375		16312.16015625	9955.6904296875	950.760009765625	1288.530029296875	22095.890625		3490.699951171875	2782.389892578125	476.3299865722656	5956.31982421875	2076.35009765625	5020.41650390625
2008-10-14	2017.321044921875	23471.0	2622.0029296875	284.510009765625	4335.2001953125	2213.8701171875	41569.0	3628.52001953125	4394.2001953125	5199.18994140625	998.010009765625	9955.7001953125	16832.880859375	10224.4892578125	966.0599975585938	1367.68994140625	22244.609375	9447.5703125	3518.64990234375	2948.969970703125	500.7699890136719	6260.22021484375	2128.31005859375	5291.5361328125
2008-10-15	1994.6669921875	22221.0	2472.5029296875	263.0	4300.0	2082.590087890625	36833.0	3381.070068359375	4079.60009765625	4861.6298828125	907.8400268554688	9323.900390625	15998.2998046875	9706.7900390625	949.8800048828125	1340.280029296875	21135.419921875	9547.4697265625	3338.39990234375	2904.639892578125	481.5	5911.169921875	2059.389892578125	5246.23583984375
2008-10-16	1909.9410400390625	20714.0	2386.2529296875	248.0399932861328	4013.39990234375	1946.3800048828125	36442.0	3181.0	3861.39990234375	4622.81005859375	946.4299926757812	9270.0	15230.51953125	9308.1904296875	920.02001953125	1213.780029296875	20457.9296875	8458.4501953125	3269.300048828125	2764.68994140625	477.7300109863281	5718.52978515625	1951.199951171875	5075.94677734375
2008-10-17	1930.6510009765625	21645.0	2333.352783203125	252.25999450683594	3970.800048828125	2015.300048828125	36399.0	3329.919921875	4063.0	4781.330078125	940.5499877929688	9562.5	14554.2099609375	9655.1904296875	905.22998046875	1180.6700439453125	20312.830078125	8693.8203125	3074.35009765625	2808.760009765625	471.30999755859375	6099.6201171875	1878.510009765625	4960.376953125
2008-10-20	1974.0059814453125	22182.0	2357.502685546875	269.4100036621094	4142.2998046875	2109.530029296875	39441.0	3448.510009765625	4282.7001953125	4835.009765625	985.4000244140625	10251.400390625	15323.009765625	9944.2900390625	909.510009765625	1207.6300048828125	20786.2109375	9005.58984375	3122.800048828125	2889.919921875	476.95001220703125	6216.4599609375	1939.219970703125	4931.8173828125
2008-10-21	1958.529052734375	21873.0	2386.2529296875	269.3599853515625	4302.5	2089.35009765625	39043.0	3475.39990234375	4229.7001953125	4784.41015625	955.0499877929688	9795.7998046875	15041.169921875	9794.990234375	918.1599731445312	1196.0999755859375	20203.26953125	9306.25	3234.89990234375	2952.02001953125	478.7900085449219	6185.47998046875	1920.7900390625	4942.69775390625
2008-10-22	1895.822021484375	21093.0	2357.502685546875	255.0800018310547	4156.10009765625	1968.6300048828125	35070.0	3298.179931640625	4040.89990234375	4571.06982421875	896.780029296875	9236.900390625	14266.599609375	8995.291015625	904.280029296875	1134.5899658203125	18787.33984375	8674.6904296875	3065.14990234375	2899.39990234375	465.239990234375	5925.4599609375	1821.1300048828125	4862.5673828125
2008-10-23	1875.56103515625	21061.0	2271.2529296875	257.8500061035156	3974.39990234375	1983.1400146484375	33818.0	3310.8701171875	4087.800048828125	4519.7001953125	908.1099853515625	9331.400390625	13760.490234375	8811.19140625	891.3200073242188	1049.7099609375	17798.990234375	8460.98046875	2943.14990234375	2807.340087890625		5893.72998046875	1745.6700439453125	4730.48828125
2008-10-24	1839.6209716796875	19879.0	2127.502685546875	245.9199981689453	3869.39990234375	1918.0799560546875	31482.0	3193.7900390625	3883.39990234375	4295.669921875	876.77001953125	9294.099609375	12618.3798828125	8353.19140625	859.1099853515625	938.75	16978.83984375	7649.080078125	2584.0	2778.550048828125	432.8699951171875	5675.08984375	1600.280029296875	4579.59912109375
2008-10-27	1723.3509521484375	19092.0	2128.652587890625	237.10000610351562	3809.199951171875	1854.2099609375	29435.0	3067.35009765625	3852.60009765625	4334.64013671875	848.9199829101562	8537.2998046875	11015.83984375	8009.8916015625		946.4500122070312	16891.029296875	7162.89990234375	2524.199951171875		387.42999267578125	5500.93994140625	1600.280029296875	4366.85009765625
2008-10-28	1771.821044921875	18628.0	2357.502685546875	237.9600067138672	3794.60009765625	1898.3499755859375	33387.0	3114.919921875	3926.39990234375	4823.4501953125	940.510009765625	9151.599609375	12596.2900390625	7905.39208984375	832.4400024414062	999.1599731445312	18632.529296875	7621.919921875		2687.10009765625	398.0400085449219	5538.5400390625		4399.9501953125
2008-10-29	1719.81201171875	20466.0	2530.577880859375	259.5799865722656	3845.60009765625	2022.8599853515625	34845.0	3402.570068359375	4242.5	4808.68994140625	930.0900268554688	9501.599609375	12702.0703125	8650.0908203125	829.4099731445312	968.969970703125	19157.330078125	8211.900390625	2697.050048828125	2745.60009765625	384.1499938964844	5880.56982421875	1671.199951171875	4406.5
2008-10-30	1763.6070556640625	20768.0	2714.0029296875	257.6499938964844	4001.10009765625	2043.469970703125	37449.0	3407.820068359375	4291.7001953125	4869.2998046875	954.0900268554688	9856.2001953125	14329.849609375	8822.8916015625	853.5599975585938	1084.719970703125	20207.01953125	9029.759765625		2762.820068359375	408.30999755859375	5842.33984375	1801.9100341796875	4683.619140625
2008-10-31	1728.7860107421875	21367.0	2896.278076171875	267.69000244140625	4018.0	2100.179931640625	37257.0	3487.070068359375	4377.2998046875	4987.97021484375	968.75	9762.7998046875	13968.669921875	9115.9912109375	863.6099853515625	1113.06005859375	20445.3203125	8576.98046875	2885.60009765625	2820.860107421875	416.5299987792969	6153.2099609375	1794.199951171875	4870.6376953125
2008-11-03	1719.7740478515625	21624.0	2972.754150390625	273.010009765625	4221.5	2173.06005859375	38249.0	3527.969970703125	4443.2998046875	5026.83984375	966.2999877929688	9721.2998046875	14344.3701171875	9231.7900390625	899.3499755859375	1129.0799560546875	20612.6796875		3043.85009765625	2856.659912109375	449.19000244140625	6233.8798828125	1883.75	4995.037109375
2008-11-04	1706.7030029296875	23090.0	2931.928955078125	291.1300048828125	4215.10009765625	2233.659912109375	40255.0	3691.090087890625	4639.5	5278.0400390625	1005.75	10116.599609375	14384.33984375	9726.7900390625	905.5800170898438	1153.3499755859375	21535.26953125	9114.599609375	3142.10009765625	2844.31005859375	457.6199951171875	6399.97998046875	1829.68994140625	4992.60693359375
2008-11-05	1760.6090087890625	22758.0	2803.1279296875	279.44000244140625	4336.60009765625	2199.429931640625	37786.0	3618.110107421875	4530.7001953125	5166.8701171875	952.77001953125	9887.2001953125	14840.16015625	9744.6904296875	915.239990234375	1181.5	20446.76953125	9521.240234375	2994.949951171875	2886.110107421875	457.3599853515625	6177.14990234375	1868.8199462890625	4978.23681640625
2008-11-06	1717.7220458984375	21607.0	2759.427978515625	260.6099853515625	4149.7001953125	2132.8701171875	36362.0	3387.25	4272.39990234375	4813.56982421875	904.8800048828125	9555.400390625	13790.0400390625	9133.8916015625	895.9500122070312	1092.219970703125	19650.859375	8899.1396484375	2892.64990234375	2840.1298828125	462.92999267578125	5924.89990234375	1819.199951171875	4694.09912109375
2008-11-07	1747.7130126953125	21911.0	2702.5029296875	265.7200012207031	4051.300048828125	2156.590087890625	36665.0	3469.1201171875	4365.0	4938.4599609375	930.989990234375	9596.2001953125	14243.4296875	9343.490234375	893.9500122070312	1134.489990234375	19865.220703125	8583.0	2973.0	2791.64990234375	463.80999755859375	6008.16015625	1863.489990234375	4742.30859375
2008-11-10	1874.801025390625	22077.0	2680.652587890625	267.1300048828125	4107.7998046875	2187.889892578125	36776.0	3505.75	4403.89990234375	5025.52978515625	919.2100219726562	9688.7998046875	14744.6298828125	9293.7900390625	904.239990234375	1152.4599609375	20020.529296875	9081.4296875	3148.25	2837.85009765625	456.44000244140625	6090.6201171875	1885.02001953125	4740.24853515625
2008-11-11	1843.6070556640625	20709.0	2616.2529296875	257.1300048828125	3960.89990234375	2133.239990234375	37262.0	3336.409912109375	4246.7001953125	4761.580078125	898.9500122070312	9424.0	14040.900390625	8911.8916015625	894.5999755859375	1128.72998046875	19795.25	8809.2998046875	2938.64990234375	2799.56005859375	442.30999755859375	5880.7900390625	1806.9599609375	4638.548828125
2008-11-12	1859.1099853515625	20227.0	2501.25244140625	249.25	3927.300048828125	2057.4599609375	34374.0	3233.9599609375	4182.0	4620.7998046875	852.2999877929688	8922.599609375	13939.08984375	8646.791015625	890.3400268554688	1123.8599853515625	18804.94921875	8695.509765625	2848.449951171875	2772.18994140625	435.70001220703125	5702.85986328125	1784.010009765625	4615.548828125
2008-11-13	1927.613037109375	20414.0	2415.002685546875	249.9600067138672	3697.300048828125	2062.820068359375	35993.0	3269.4599609375	4169.2001953125	4649.52001953125	911.2899780273438	9352.7998046875	13221.349609375	8740.5908203125	880.5900268554688	1088.43994140625	19710.099609375	8238.6396484375		2729.6201171875	433.4700012207031	5740.0400390625	1755.469970703125	4437.8095703125
2008-11-14	1986.43798828125	20831.0	2443.752685546875	252.47000122070312	3748.10009765625	2061.080078125	35789.0	3291.469970703125	4233.0	4710.240234375	873.2899780273438	9056.0	13542.66015625	8832.19140625	881.6500244140625	1088.260009765625	19562.140625	8462.3896484375	2810.35009765625	2767.669921875	429.9700012207031	5834.75	1759.1400146484375	4452.6796875
2008-11-17	2030.4849853515625	20081.0	2409.25244140625	246.3300018310547	3653.0	2034.280029296875	35717.0	3182.030029296875	4132.2001953125	4557.27001953125	850.75	8795.5	13529.5302734375	8498.791015625	884.0599975585938	1078.3199462890625		8522.580078125	2799.550048828125	2741.919921875	434.2099914550781	5646.43017578125	1749.6700439453125	4439.779296875
2008-11-18	1902.4300537109375	20119.0	2334.50244140625	250.6199951171875	3523.199951171875	2030.9599609375	34095.0	3217.39990234375	4208.60009765625	4579.47021484375	859.1199951171875	8835.7001953125	12915.8896484375	8530.791015625	883.0900268554688	1036.1600341796875	19036.23046875	8328.41015625	2683.14990234375	2714.590087890625	419.9700012207031	5675.580078125	1692.550048828125	4305.16015625
2008-11-19	2017.4739990234375	19535.0	2357.502685546875	238.1199951171875	3499.60009765625	1945.300048828125	33405.0	3087.889892578125	4005.699951171875	4354.08984375	806.5800170898438	8490.599609375	12815.7998046875	8211.4912109375	877.6500244140625	1016.8200073242188	18578.380859375	8273.2197265625	2635.0	2706.27001953125	408.510009765625	5524.06005859375	1665.5899658203125	4284.06982421875
2008-11-20	1983.760009765625	19124.0	2328.75244140625	227.82000732421875	3352.89990234375	1861.989990234375		2980.419921875	3875.0	4220.2001953125	752.4400024414062	7724.7998046875	12298.5595703125	7988.3916015625	865.3200073242188	948.6900024414062	18190.69921875	7703.0400390625	2553.14990234375	2644.669921875	393.8500061035156	5306.10009765625	1613.949951171875	4089.9111328125
2008-11-21	1969.3890380859375	18533.0	2328.75244140625	222.92999267578125	3416.5	1783.699951171875	31251.0	2881.260009765625	3781.0	4127.41015625	800.030029296875	8155.39990234375	12659.2001953125	7974.3916015625	866.8800048828125	1003.72998046875	18251.41015625	7910.7900390625	2693.449951171875	2578.10009765625	397.510009765625	5144.02001953125	1662.0999755859375	4171.080078125
2008-11-24	1897.06005859375	19899.0	2311.5029296875	245.86000061035156	3425.10009765625	1828.1800537109375	34189.0	3172.110107421875	4153.0	4554.330078125	851.8099975585938	8440.900390625	12457.9404296875	8622.5908203125	855.3900146484375	970.1400146484375	19529.25		2708.25	2575.47998046875	386.1199951171875	5466.39990234375	1620.2900390625	4160.52001953125
2008-11-25	1888.7149658203125	19778.0	2357.502685546875	245.83999633789062	3623.39990234375	1848.8900146484375	34813.0	3209.56005859375	4171.2998046875	4560.419921875	857.3900146484375	8442.900390625	12878.599609375	8696.5908203125	860.1799926757812	983.3200073242188	19297.630859375	8323.9296875	2654.0	2634.8798828125	391.8500061035156	5478.39013671875	1653.25	4266.47021484375
2008-11-26	1897.884033203125	19901.0	2308.052490234375	245.16000366210938	3540.0	1809.260009765625	36470.0	3169.85009765625	4152.7001953125	4560.5	887.6799926757812	8643.5	13369.4501953125	8654.0908203125	856.3699951171875	1029.780029296875	20025.7890625	8213.2197265625	2752.25	2637.89990234375	395.2200012207031	5498.56005859375	1711.1300048828125	4271.77978515625
2008-11-27	1917.8609619140625	20152.0	2328.75244140625	253.25999450683594	3588.0	1866.9599609375	36213.0	3250.389892578125	4226.10009765625	4665.27001953125		8753.7998046875	13552.0595703125	8849.291015625	869.97998046875	1063.47998046875	20201.8203125	8373.3896484375		2668.739990234375	389.80999755859375	5640.7998046875	1710.52001953125	4453.7294921875
2008-11-28	1871.156005859375	19985.0	2357.502685546875	252.5500030517578	3742.5	1881.4599609375	36596.0	3262.679931640625	4288.0	4669.43994140625	896.239990234375	9270.599609375	13888.240234375	8910.5908203125	866.1400146484375	1076.0699462890625	20534.720703125	8512.26953125	2755.10009765625	2710.9599609375	401.8399963378906	5816.60009765625	1732.5699462890625	4460.4697265625
2008-12-01	1894.614990234375	18736.0	2354.62744140625	235.5	3681.199951171875	1785.7900390625	34741.0	3080.429931640625	4065.5	4394.7900390625	816.2100219726562	8406.2001953125	14108.83984375	8510.4912109375	848.4299926757812	1058.6199951171875	19533.080078125	8397.2197265625	2682.89990234375	2682.929931640625	390.9200134277344	5527.580078125	1690.22998046875	4518.40966796875
2008-12-02	1889.637939453125	19102.0	2348.8779296875	241.33999633789062	3528.199951171875	1814.1500244140625	35001.0	3152.89990234375	4122.89990234375	4531.7900390625	848.8099975585938	8327.7998046875	13405.849609375	8834.69140625	845.75	1023.2000122070312	19802.26953125	7863.68994140625	2657.800048828125	2651.14990234375	387.32000732421875	5537.58984375	1639.1800537109375	4356.9599609375
2008-12-03	1965.4139404296875	19129.0	2328.75244140625	242.0399932861328	3533.800048828125	1848.010009765625	35297.0	3166.64990234375	4170.0	4567.240234375	870.739990234375	8297.0	13588.66015625	8879.8916015625	847.530029296875	1022.6699829101562	20147.009765625	8004.10009765625	2656.449951171875	2706.7900390625	392.9200134277344	5604.22998046875	1640.5699462890625	4307.23974609375
2008-12-04	2001.5040283203125	18911.0	2300.002685546875	240.8000030517578	3532.39990234375	1848.3199462890625	35128.0	3161.159912109375	4163.60009765625	4564.22998046875	845.219970703125	8057.7998046875	13509.7802734375	8836.0908203125	846.8599853515625	1006.5399780273438	19916.2109375	7924.240234375	2788.0	2730.679931640625	392.8699951171875	5649.14013671875	1643.6800537109375	4254.93994140625
2008-12-05	2018.656005859375	17968.0	2185.00244140625	229.44000244140625	3489.89990234375	1800.8699951171875	35347.0	2988.010009765625	4049.39990234375	4381.47021484375	876.0700073242188	8117.0	13846.08984375	8491.19140625	838.280029296875	1028.1300048828125	20081.830078125	7917.509765625	2714.39990234375	2706.719970703125		5530.83984375	1659.1700439453125	4225.0498046875
2008-12-08	2090.77294921875	19314.0	2231.002685546875	248.1199951171875	3631.60009765625	1902.9599609375	38285.0	3247.47998046875	4300.10009765625	4715.8798828125	909.7000122070312	8567.099609375	15044.8701171875	9036.4912109375		1105.050048828125	21168.720703125	8329.0498046875	2784.0	2699.81005859375	410.5799865722656	5818.81982421875		4418.31005859375
2008-12-09	2037.739990234375	19620.0	2288.502197265625	253.38999938964844	3604.300048828125	1885.8299560546875	37968.0	3297.800048828125	4381.2998046875	4779.10986328125	888.6699829101562	8397.599609375	14753.2197265625	9063.0908203125	835.1699829101562	1105.8399658203125	21439.650390625	8395.8701171875		2724.7099609375	423.7900085449219	5845.56005859375	1754.5799560546875	4472.6396484375
2008-12-10	2079.116943359375	19830.0	2278.152587890625	256.1499938964844	3640.699951171875	1906.239990234375	39004.0	3320.31005859375	4367.2998046875	4804.8798828125	899.239990234375	8634.0	15577.740234375	9152.3916015625	854.6599731445312	1145.8699951171875	21689.83984375	8660.240234375	2928.25	2711.550048828125		5751.91015625	1821.699951171875	4658.84912109375
2008-12-11	2031.6810302734375	19678.0	2300.002685546875	254.77000427246094	3598.0	1879.699951171875	38519.0	3306.1298828125	4388.7001953125	4767.2001953125	873.5900268554688	8391.900390625	15613.900390625	9182.58984375	860.6799926757812	1154.4300537109375	21408.349609375	8720.5498046875	2920.14990234375	2726.7099609375	424.6099853515625	5729.85009765625	1794.1600341796875	4655.548828125
2008-12-12	1954.2149658203125	19174.0	2242.5029296875	247.75	3510.39990234375	1854.8399658203125	39374.0	3213.60009765625	4280.39990234375	4663.3701171875	879.72998046875	8515.5	14758.3896484375	8975.4912109375	852.27001953125	1103.8199462890625		8235.8701171875	2921.35009765625	2676.949951171875	424.7900085449219	5636.169921875	1740.3399658203125	4481.24951171875
2008-12-15	1964.3740234375	19057.0	2231.002685546875	247.11000061035156	3591.39990234375	1873.1099853515625	38320.0	3185.659912109375	4277.60009765625	4654.81982421875	868.5700073242188	8461.7998046875	15046.9501953125	9023.8916015625	846.469970703125	1158.18994140625	21050.55078125	8664.66015625	2981.199951171875	2676.429931640625	437.05999755859375	5526.5400390625		4613.69921875
2008-12-16	1975.0059814453125	19301.0		248.25999450683594	3556.199951171875	1862.6800537109375	39993.0	3251.659912109375	4309.10009765625	4729.91015625	913.1799926757812	8724.099609375	15130.2099609375	9167.6904296875	854.7999877929688	1161.56005859375	22032.5390625	8568.01953125	3041.75	2695.080078125	445.30999755859375	5567.14013671875	1782.0899658203125	4616.869140625
2008-12-17	1976.8189697265625	19352.0	2213.7529296875	247.75999450683594	3570.60009765625	1859.6199951171875	39947.0	3241.919921875	4324.2001953125	4708.3798828125	904.4199829101562	8724.099609375	15460.51953125	9196.890625	862.5	1169.75	22572.5	8612.51953125	2954.35009765625	2695.929931640625	445.94000244140625	5548.2001953125	1779.2900390625	4647.9990234375
2008-12-18	2015.6939697265625	19557.0	2248.25244140625	249.8800048828125	3581.199951171875	1881.8499755859375	39536.0	3234.14990234375	4330.7001953125	4756.39990234375	885.280029296875	8425.400390625	15497.8095703125	9257.7900390625	880.5	1175.9100341796875	22347.169921875	8667.23046875	3060.75	2707.590087890625	451.7200012207031	5515.0498046875	1798.949951171875	4694.7890625
2008-12-19	2018.4630126953125	19683.0	2213.7529296875	249.5399932861328	3615.699951171875	1861.449951171875	39131.0	3225.89990234375	4286.89990234375	4696.7001953125	887.8800048828125	8552.0	15127.509765625	9268.390625	876.4000244140625	1180.969970703125	22221.640625	8588.51953125	3077.5	2655.31005859375	447.010009765625	5459.85986328125	1795.469970703125	4694.4990234375
2008-12-22	1987.7550048828125	19222.0	2185.00244140625	243.44000244140625	3557.39990234375	1845.0799560546875	37619.0	3151.360107421875	4249.2001953125	4639.02001953125	871.6300048828125	8249.5	14622.3896484375	9098.8916015625	873.4299926757812	1179.6099853515625	22059.1796875	8723.7802734375	3039.300048828125	2679.75	434.0799865722656	5419.52001953125	1745.6300048828125	4535.51904296875
2008-12-23	1897.2249755859375	19142.0	2187.877685546875	244.5	3531.39990234375	1863.3900146484375	36471.0	3128.409912109375	4256.0	4629.3798828125	863.1599731445312	8311.900390625	14220.7900390625	9068.4912109375	871.1599731445312	1144.31005859375	22174.259765625		2968.64990234375	2661.739990234375	440.3999938964844	5399.580078125	1724.5400390625	4405.83984375
2008-12-24	1863.800048828125		2213.7529296875	241.89999389648438	3582.199951171875	1846.6300048828125		3116.2099609375	4216.60009765625		868.1500244140625	8310.599609375	14184.1396484375		869.6199951171875	1128.510009765625	22340.69921875	8517.099609375	2916.85009765625	2668.06005859375	439.1700134277344	5399.580078125	1736.989990234375	4423.06982421875
2008-12-25	1852.4189453125																	8599.5			444.6400146484375			4413.43017578125
2008-12-26	1851.5179443359375						36864.0				872.7999877929688				867.3499755859375	1117.8599853515625	22515.33984375	8739.51953125	2857.25		446.6199951171875		1725.6099853515625	4425.06005859375
2008-12-29	1850.47998046875	19167.0	2185.00244140625	240.80999755859375	3621.10009765625	1883.1700439453125	37060.0	3130.719970703125	4319.39990234375	4704.85986328125	869.4199829101562	8637.2998046875	14328.48046875	9017.69140625		1117.5899658203125	22392.380859375	8747.169921875	2922.199951171875	2677.639892578125	446.70001220703125	5464.9599609375	1780.5699462890625	4416.14013671875
2008-12-30	1832.9100341796875	19460.0	2127.502685546875	246.5800018310547	3654.199951171875	1907.1199951171875	37550.0	3217.1298828125	4392.7001953125	4810.2001953125	890.6400146484375	8830.7001953125	14235.5	9195.7900390625	881.6300048828125	1124.469970703125	22420.009765625	8859.5595703125	2979.5	2678.219970703125	449.9599914550781	5534.52978515625	1770.6500244140625	4589.01904296875
2008-12-31	1820.8050537109375		2104.50244140625	245.94000244140625	3722.300048828125	1908.6400146484375		3217.969970703125	4434.2001953125		903.25	8987.7001953125	14387.48046875		876.75		22380.3203125		2959.14990234375	2715.7099609375		5534.52978515625	1761.56005859375	4591.19921875
2009-01-02		19953.0	2130.377197265625	258.2300109863281	3713.800048828125	1980.77001953125	40244.0	3349.68994140625	4561.7998046875	4973.06982421875	931.7999877929688	9234.099609375	15042.8095703125	9486.2900390625	894.3599853515625	1157.4000244140625	23250.9609375		3046.75				1829.7099609375
2009-01-05	1880.7159423828125	20262.0	2213.7529296875	261.7799987792969	3687.0	2004.3199462890625	41519.0	3359.919921875	4579.60009765625	4983.990234375	927.4500122070312	9285.5	15563.3095703125	9644.08984375	920.6599731445312	1173.5699462890625	23238.859375	9043.1201171875	3121.449951171875	2744.889892578125	478.69000244140625	5756.08984375	1924.8699951171875	4698.2890625
2009-01-06	1937.14501953125	20729.0	2294.252685546875	269.2699890136719	3742.699951171875	1997.280029296875	42312.0	3396.219970703125	4638.89990234375	5026.31005859375	934.7000122070312	9472.099609375	15509.509765625	9723.990234375	922.22998046875	1194.280029296875	23005.41015625	9080.83984375	3112.800048828125	2783.3798828125	473.1499938964844	5799.31005859375	1913.6600341796875	4727.23828125
2009-01-07	1924.011962890625	20606.0	2366.12744140625	265.0400085449219	3779.699951171875	1997.9100341796875	40820.0	3346.090087890625	4507.5	4937.47021484375	906.6500244140625	9121.2998046875	14987.4599609375	9569.990234375	927.6199951171875	1228.1700439453125	22117.509765625	9239.240234375	2920.39990234375	2764.239990234375	462.9599914550781	5761.68994140625	1880.5799560546875	4789.81787109375
2009-01-08	1878.1810302734375	20630.0	2357.502685546875	264.5899963378906	3694.300048828125	1976.5699462890625	41991.0	3324.330078125	4505.39990234375	4879.91015625	909.72998046875	9221.599609375	14415.91015625	9469.490234375	910.52001953125	1205.699951171875	21955.400390625	8876.419921875		2756.64990234375	465.0299987792969	5751.06982421875	1827.6099853515625	4535.76904296875
2009-01-09	1904.8609619140625	20093.0	2412.127685546875	266.17999267578125	3735.699951171875	1973.949951171875	41583.0	3299.5	4448.5	4783.89013671875	890.3499755859375	9085.2001953125	14377.4404296875	9378.490234375	919.0700073242188	1180.9599609375	21741.2890625	8836.7998046875	2873.0	2757.409912109375	459.05999755859375	5697.240234375	1806.02001953125	4502.7197265625
2009-01-12	1900.3470458984375	19911.0	2443.177978515625	261.79998779296875	3683.300048828125	1970.5400390625	39403.0	3246.1201171875	4426.2001953125	4719.6201171875	870.260009765625	8793.2998046875	13971.0	9199.890625	923.5700073242188	1156.75	21162.26953125		2773.10009765625	2768.27001953125	452.79998779296875	5591.7900390625	1776.25	4453.87939453125
2009-01-13	1863.366943359375	19455.0	2369.0029296875	260.739990234375	3654.60009765625	1963.02001953125	39544.0	3197.889892578125	4399.2001953125	4636.93994140625	871.7899780273438	8961.599609375	13668.0498046875	9057.291015625	913.7000122070312	1167.7099609375	21047.30078125	8413.91015625	2744.949951171875	2774.639892578125	433.80999755859375	5534.330078125	1761.8199462890625	4532.3388671875
2009-01-14	1928.8690185546875	18763.0	2331.6279296875	247.32000732421875	3687.0	1890.27001953125	37982.0	3052.0	4180.60009765625	4422.35009765625	842.6199951171875	8688.400390625	13704.6103515625	8692.69140625	913.4600219726562	1182.6800537109375	20369.23046875	8438.4501953125	2835.300048828125	2786.780029296875	439.510009765625	5378.81005859375	1764.719970703125	4521.44970703125
2009-01-15	1920.2060546875	18402.0	2386.2529296875	243.60000610351562	3529.5	1856.1099853515625	39151.0	2995.8798828125	4121.10009765625	4336.72998046875	843.739990234375	8879.599609375	13242.9599609375	8611.0908203125	897.4500122070312	1111.3399658203125	20280.490234375	8023.31005859375	2736.699951171875	2742.830078125	426.260009765625	5382.43994140625	1704.06005859375	4320.75
2009-01-16	1954.43798828125	18703.0	2530.0029296875	248.5500030517578	3550.89990234375	1851.6500244140625	39342.0	3016.75	4147.10009765625	4366.27978515625	850.1199951171875	8920.400390625	13255.509765625	8620.0908203125	896.469970703125	1135.199951171875	20325.390625	8230.150390625	2828.449951171875	2752.159912109375	435.20001220703125	5435.5400390625	1730.449951171875	4353.68017578125
2009-01-19	1986.6719970703125	18367.0	2469.6279296875	245.22000122070312	3589.300048828125	1839.93994140625	38828.0	2989.68994140625	4108.5	4316.14013671875		8841.5	13339.990234375	8494.791015625	890.280029296875	1150.6500244140625	20393.41015625	8256.849609375	2846.199951171875	2747.97998046875	435.7099914550781	5381.3701171875	1746.989990234375	4366.73974609375
2009-01-20	1994.1070556640625	18024.0	2486.302978515625	240.11000061035156	3476.60009765625	1802.739990234375	37272.0	2925.280029296875	4091.39990234375	4239.85009765625	805.219970703125	8504.900390625	12959.76953125	8276.4912109375	880.3699951171875	1126.81005859375	19213.01953125	8065.7900390625	2796.60009765625	2709.47998046875	433.19000244140625	5321.0	1723.3699951171875	4242.58984375
2009-01-21	1985.0159912109375	17684.0	2458.128173828125	237.7100067138672	3442.800048828125	1794.969970703125	38543.0	2905.570068359375	4059.89990234375	4261.14990234375	840.239990234375	8757.900390625	12583.6298828125	8230.69140625	873.4099731445312	1103.6099853515625	19497.099609375	7901.64013671875	2706.14990234375	2705.0400390625	431.2300109863281	5304.169921875	1704.52001953125	4247.9501953125
2009-01-22	2004.9510498046875	17369.0	2489.752685546875	235.4600067138672	3486.800048828125	1805.3800048828125	37894.0	2869.6201171875	4052.199951171875	4219.419921875	827.5	8486.599609375	12657.990234375	8159.29150390625	879.02001953125	1116.22998046875	19306.73046875	8051.740234375	2713.800048828125	2734.409912109375	438.2699890136719	5329.43994140625	1708.77001953125
2009-01-23	1990.656982421875	17283.0	2444.328125	234.13999938964844	3342.699951171875	1834.18994140625	38132.0	2849.139892578125	4052.5	4178.93994140625	831.9500122070312	8628.0	12578.599609375	8172.79150390625	872.6900024414062	1093.4000244140625	19348.810546875	7745.25	2678.550048828125	2705.090087890625	433.5199890136719	5306.91015625	1685.22998046875
2009-01-26		17797.0	2449.502197265625	247.8800048828125		1884.030029296875	38509.0	2955.3701171875	4209.0	4326.8701171875	836.5700073242188	8656.5		8375.19140625			19583.080078125	7682.14013671875		2705.75	436.7300109863281	5417.06982421875
2009-01-27		17739.0	2449.502197265625	248.58999633789062	3444.0	1870.3900146484375	38699.0	2954.530029296875	4194.39990234375	4323.419921875	845.7100219726562	8759.599609375		8349.4912109375			19616.150390625	8061.06982421875	2771.35009765625	2735.860107421875	444.7900085449219	5348.91015625
2009-01-28		18341.0	2386.827880859375	257.1600036621094	3495.5	1925.47998046875	40227.0	3076.010009765625	4295.2001953125	4518.72021484375	874.0900268554688	8906.2001953125		8701.4912109375	879.6300048828125	1157.97998046875	20145.220703125	8106.2900390625	2849.5	2747.89990234375	448.3500061035156	5417.93017578125	1766.0799560546875
2009-01-29		18092.0	2377.627685546875	252.35000610351562	3526.199951171875	1893.93994140625	39638.0	3009.75	4190.10009765625	4428.10986328125	845.1400146484375	8762.7998046875	13154.4296875	8477.3916015625	883.1599731445312	1166.56005859375	19537.05078125	8251.240234375	2823.949951171875	2770.1201171875	435.0	5272.89990234375	1766.719970703125
2009-01-30		17934.0	2285.627685546875	248.60000610351562	3540.699951171875	1900.0899658203125	39301.0	2973.919921875	4149.60009765625	4338.35009765625	825.8800048828125	8694.900390625	13278.2099609375	8450.3916015625	884.4500122070312	1162.1099853515625	19565.140625	7994.0498046875	2874.800048828125	2774.139892578125	437.69000244140625	5290.0498046875	1746.469970703125
2009-02-02	2011.6829833984375	17467.0	2277.00244140625	245.9600067138672	3497.39990234375	1858.77001953125	38666.0	2930.050048828125	4077.800048828125	4271.0400390625	825.4400024414062	8624.7998046875	12861.490234375	8233.3916015625		1146.949951171875		7873.97998046875	2766.64990234375	2771.5	427.8500061035156	5166.9599609375	1705.2900390625	4259.9599609375
2009-02-03	2060.80810546875	17669.0	2186.727294921875	250.8300018310547	3508.699951171875	1883.81005859375	39747.0	2982.389892578125	4164.5	4374.9599609375	838.510009765625	8628.599609375	12776.8896484375	8361.8916015625	879.6699829101562	1163.199951171875	19630.4609375	7825.509765625	2783.89990234375	2780.2900390625	430.69000244140625	5217.60986328125	1711.9200439453125	4372.7900390625
2009-02-04	2107.7490234375	18015.0	2185.00244140625	254.7899932861328	3437.89990234375	1906.489990234375	40129.0	3068.989990234375	4228.60009765625	4492.7900390625	832.22998046875	8693.099609375	13063.8896484375	8495.3916015625	876.7999877929688	1195.3699951171875	19622.599609375	8038.93994140625	2803.050048828125	2768.6201171875	433.0400085449219	5225.4599609375	1707.3900146484375	4389.9501953125
2009-02-05	2098.01806640625	18013.0	2185.00244140625	252.50999450683594	3428.60009765625	1907.219970703125	41109.0	3066.2900390625	4228.89990234375	4510.490234375	845.8499755859375	8861.0	13178.900390625	8440.19140625	879.9500122070312	1177.8800048828125	19736.9609375	7949.64990234375	2780.050048828125	2773.5	433.44000244140625	5106.85009765625	1704.5999755859375	4363.22998046875
2009-02-06	2181.239013671875	18434.0	2242.5029296875	261.3500061035156	3469.89990234375	1916.8800048828125	42756.0	3122.7900390625	4291.89990234375	4644.6298828125	868.5999755859375	9008.0	13655.0400390625	8544.69140625	896.6400146484375	1210.260009765625	20438.130859375	8076.6201171875	2843.10009765625		444.3900146484375	5123.08984375	1715.3499755859375	4471.2294921875
2009-02-09	2224.714111328125	18663.0	2415.002685546875	262.7200012207031	3508.60009765625	1927.25	42100.0	3134.8701171875	4307.60009765625	4666.81982421875	869.8900146484375	9047.2998046875	13769.0595703125	8584.791015625		1202.68994140625	20537.099609375	7969.02978515625	2919.89990234375	2766.56005859375		5158.5	1682.3399658203125	4494.5693359375
2009-02-10	2265.160888671875	18252.0	2443.752685546875	251.3699951171875	3488.699951171875	1884.260009765625	41207.0	3020.75	4213.10009765625	4505.5400390625	827.1599731445312	8817.900390625	13880.6396484375	8397.291015625		1198.8699951171875	19825.720703125	7945.93994140625	2934.5	2750.050048828125	443.1700134277344	5144.68994140625	1703.2900390625	4526.07958984375
2009-02-11	2260.820068359375	18074.0	2415.002685546875	253.27999877929688	3474.39990234375	1884.02001953125	40846.0	3027.719970703125	4234.2998046875	4530.08984375	833.739990234375	8737.900390625	13539.2099609375	8355.791015625	897.0700073242188	1190.1800537109375	19446.650390625		2925.699951171875	2730.22998046875	444.1000061035156	5123.77001953125	1721.969970703125	4575.92919921875
2009-02-12	2248.091064453125	17669.0	2370.152587890625	248.27000427246094	3514.300048828125	1843.0	40501.0	2964.340087890625	4202.2001953125	4407.56005859375	835.1900024414062	8778.7998046875	13228.2998046875	8200.8916015625	894.5999755859375	1179.8399658203125	19358.25	7705.35986328125	2893.050048828125	2750.14990234375	440.6300048828125	5106.669921875	1684.9599609375	4466.3994140625
2009-02-13	2320.7919921875	17731.0	2369.0029296875	251.1199951171875	3559.10009765625	1832.239990234375	41674.0	2997.860107421875	4189.60009765625	4413.39013671875	826.8400268554688	8678.099609375	13554.669921875	8265.4912109375	909.8400268554688	1192.43994140625	19368.099609375	7779.39990234375	2948.35009765625	2750.77001953125	445.7699890136719	5126.83984375	1705.6400146484375	4592.47900390625
2009-02-16	2389.386962890625	17410.0	2306.903076171875	247.14999389648438	3516.89990234375	1823.780029296875	41841.0	2962.219970703125	4134.7998046875	4366.64013671875			13455.8798828125	8074.99169921875	907.1900024414062	1175.469970703125	19520.869140625	7750.169921875	2848.5	2680.18994140625	446.6400146484375	5077.6201171875		4591.23876953125
2009-02-17	2319.44091796875	16726.0	2277.00244140625	238.1699981689453	3464.300048828125	1783.22998046875	39847.0	2875.22998046875	4034.10009765625	4216.60009765625	789.1699829101562	8378.7001953125	12945.400390625	7843.1923828125	898.530029296875	1127.18994140625	18853.9296875	7645.509765625	2770.5	2672.6201171875	438.2200012207031	4941.31005859375	1637.9200439453125	4491.75927734375
2009-02-18	2209.862060546875	16580.0	2288.502197265625	238.3000030517578	3413.199951171875	1756.18994140625	39674.0	2874.070068359375	4006.800048828125	4204.9599609375	788.4199829101562	8176.0	13016.0	7861.39208984375	895.22998046875	1113.18994140625	18741.26953125	7534.43994140625	2776.14990234375	2621.0	439.6000061035156	4955.47021484375	1651.06005859375	4498.349609375
2009-02-19	2227.125	16501.0	2300.002685546875	237.6699981689453	3448.89990234375	1783.199951171875	39730.0	2872.60009765625	4018.39990234375	4215.2099609375	778.9400024414062	8185.39990234375	13023.3603515625	7875.89208984375	899.5900268554688	1107.0999755859375	18682.470703125	7557.64990234375	2789.35009765625	2616.929931640625	441.6199951171875	4990.52001953125	1629.3499755859375	4528.84912109375
2009-02-20	2261.47802734375	15530.0	2106.22705078125	229.1300048828125	3402.39990234375	1740.3599853515625	38715.0	2750.550048828125	3889.10009765625	4014.659912109375	770.0499877929688	7950.0	12699.169921875	7603.59228515625	889.7100219726562	1065.949951171875	18324.23046875	7416.3798828125	2736.449951171875	2576.679931640625	434.6700134277344	4851.2099609375	1594.93994140625	4436.919921875
2009-02-23	2305.777099609375	15391.0	2271.2529296875	223.97999572753906	3351.199951171875	1725.5799560546875		2727.8701171875	3850.699951171875	3936.449951171875	743.3300170898438	7647.7001953125	13175.099609375	7540.39208984375	887.8300170898438	1099.550048828125	17956.400390625	7376.16015625		2538.2900390625	434.989990234375	4797.1201171875	1630.68994140625	4477.75927734375
2009-02-24	2200.654052734375	15436.0	2196.502685546875	222.5500030517578	3331.60009765625	1697.5999755859375		2708.050048828125	3816.39990234375	3895.75	773.1400146484375	7859.2998046875	12798.51953125	7483.39208984375	894.0700073242188	1063.8800048828125	18296.109375	7268.56005859375	2733.89990234375	2487.530029296875	431.32000732421875	4723.02001953125	1614.43994140625	4430.16015625
2009-02-25	2206.573974609375	15218.0	2173.502685546875	220.69000244140625	3327.5	1681.1300048828125	38232.0	2696.919921875	3849.0	3846.2099609375	764.9000244140625	7932.2998046875	13005.080078125	7512.09228515625	896.510009765625	1067.0799560546875	18200.69921875	7461.22021484375	2762.5	2499.820068359375	434.239990234375	4702.5	1616.7900390625	4493.7197265625
2009-02-26	2121.2509765625	15664.0	2190.752685546875	223.6699981689453	3345.5	1688.1500244140625	38180.0	2744.840087890625	3915.60009765625	3942.6201171875	752.8300170898438	8186.7998046875	12894.9404296875	7811.6923828125	893.4199829101562	1054.7900390625	18047.16015625	7457.93017578125	2785.64990234375	2497.429931640625	431.94000244140625	4770.77978515625	1617.43994140625	4518.53955078125
2009-02-27	2082.85205078125	15282.0	2185.00244140625	219.80999755859375	3344.5	1696.5799560546875	38183.0	2702.47998046875	3830.10009765625	3843.739990234375	735.0900268554688	8123.0	12811.5703125	7620.89208984375	890.6699829101562	1063.030029296875	17752.1796875	7568.419921875	2763.64990234375	2522.320068359375	431.5199890136719	4690.669921875	1594.8699951171875	4557.12890625
2009-03-02	2093.447021484375	14362.0	2190.752685546875	208.83999633789062	3250.10009765625	1610.56005859375	36235.0	2581.4599609375	3625.800048828125	3710.070068359375	700.8200073242188	7687.5	12317.4599609375	7270.49267578125	876.5599975585938	1018.8099975585938	16929.80078125	7280.14990234375	2674.60009765625	2481.510009765625	416.5199890136719	4438.27001953125	1533.4000244140625	4425.81005859375
2009-03-03	2071.430908203125	14017.0	2196.502685546875	202.57000732421875	3219.199951171875	1566.27001953125	36468.0	2554.550048828125	3512.10009765625	3690.719970703125	696.3300170898438	7631.60009765625	12033.8798828125	7219.392578125	868.739990234375	1025.5699462890625	17093.25	7229.72021484375	2622.39990234375	2417.949951171875	413.0899963378906	4358.0	1528.510009765625	4435.31982421875
2009-03-04	2198.10693359375	14363.0	2213.7529296875	211.5800018310547	3166.39990234375	1584.18994140625	38402.0	2675.679931640625	3645.89990234375	3890.93994140625	712.8699951171875	7814.7998046875	12331.150390625	7357.49267578125	866.9299926757812	1059.260009765625	17824.9609375	7290.9599609375	2645.199951171875	2469.340087890625	417.8599853515625	4463.669921875	1544.3399658203125	4541.39892578125
2009-03-05	2221.075927734375	13523.0	2256.877685546875	200.5800018310547	3188.5	1552.1800537109375	37369.0	2569.6298828125	3529.89990234375	3695.489990234375	682.5499877929688	7629.2001953125	12211.240234375	7025.892578125	869.239990234375	1058.1800537109375	17365.01953125	7433.490234375	2576.699951171875	2491.39990234375	417.1099853515625	4390.18017578125	1518.6400146484375	4637.17919921875
2009-03-06	2193.007080078125	12895.0	2253.427734375	199.5	3145.5	1527.27001953125	37105.0	2534.449951171875	3530.699951171875	3666.409912109375	683.3800048828125	7591.5	11921.51953125	6936.89306640625	858.219970703125	1055.030029296875	17043.439453125	7173.10009765625	2620.14990234375	2471.0400390625	419.510009765625	4311.60986328125	1513.1199951171875	4653.60888671875
2009-03-09	2118.748046875	12621.0	2185.00244140625	199.25	3154.5	1553.050048828125	36741.0	2519.2900390625	3542.39990234375	3692.030029296875	676.530029296875	7566.89990234375	11344.580078125	6817.39306640625		1071.72998046875	16964.359375	7086.02978515625	2573.14990234375	2469.169921875	411.2699890136719	4307.669921875	1456.949951171875	4628.21923828125
2009-03-10	2158.568115234375	13503.0	2184.427490234375	210.44000244140625	3184.5	1616.510009765625	38795.0	2663.679931640625	3715.199951171875	3886.97998046875	719.5999755859375	7880.39990234375	11694.0498046875	7153.29248046875	855.25	1092.199951171875	17543.51953125	7054.97998046875		2462.7099609375	417.4100036621094	4512.5498046875	1485.75	4670.9990234375
2009-03-11	2139.02490234375	13568.0	2199.377685546875	210.3300018310547	3244.39990234375	1647.25	38805.0	2674.199951171875	3693.800048828125	3914.10009765625	721.3599853515625	8011.0	11930.66015625	7204.69287109375	850.3699951171875	1127.510009765625	17790.689453125	7376.1201171875		2497.510009765625	414.4100036621094	4576.97021484375	1505.510009765625	4759.9384765625
2009-03-12	2133.881103515625	13921.0	2242.5029296875	211.30999755859375	3235.5	1671.0400390625	39152.0	2694.25	3712.10009765625	3956.219970703125	750.739990234375	8282.2998046875	12001.5302734375	7340.49267578125	838.3900146484375	1128.3900146484375	18864.869140625	7198.25	2617.449951171875	2491.6201171875	415.0400085449219	4645.77978515625	1493.530029296875	4754.62841796875
2009-03-13	2128.847900390625	13804.0	2291.377685546875	211.74000549316406	3345.199951171875	1661.760009765625	39015.0	2705.6298828125	3753.699951171875	3953.60009765625	756.5499877929688	8303.400390625	12525.7998046875	7427.79248046875	843.4500122070312	1126.030029296875	19437.009765625	7569.27978515625	2719.25	2523.389892578125	424.7900085449219	4726.740234375	1577.52001953125	4897.36767578125
2009-03-16	2153.291015625	14158.0	2329.32763671875	215.7899932861328	3348.39990234375	1707.739990234375	38607.0	2791.659912109375	3864.0	4044.5400390625	753.8900146484375	8386.7001953125	12976.7099609375	7636.89208984375	840.8800048828125	1125.4599609375		7704.14990234375	2777.25	2544.330078125	424.6099853515625	4816.43017578125	1586.3199462890625	4971.296875
2009-03-17	2218.325927734375	14082.0	2328.75244140625	210.8699951171875	3451.89990234375	1700.969970703125	39511.0	2767.280029296875	3857.10009765625	3987.77001953125	778.1199951171875	8559.599609375	12878.08984375	7645.2919921875	841.8699951171875	1163.8800048828125	19325.05078125	7949.1298828125	2757.449951171875	2564.719970703125	422.32000732421875	4813.77978515625	1559.030029296875	5041.36669921875
2009-03-18	2223.72509765625	14473.0	2471.927734375	209.33999633789062	3446.300048828125	1698.4300537109375	40142.0	2760.340087890625	3805.0	3996.320068359375	794.3499755859375	8629.099609375	13117.169921875	7661.59228515625	847.9600219726562	1169.949951171875	19620.48046875	7972.169921875	2794.699951171875	2606.330078125	426.20001220703125	4783.31982421875	1575.93994140625	5047.5166015625
2009-03-19	2265.759033203125	14749.0	2472.5029296875	210.3800048828125	3480.199951171875	1689.6400146484375	40453.0	2776.989990234375	3816.89990234375	4043.4599609375	784.0399780273438	8690.5	13130.919921875	7701.59228515625	852.1799926757812	1161.81005859375	19596.509765625	7945.9599609375	2807.14990234375	2633.2099609375	427.7200012207031	4794.6298828125	1584.8599853515625	5035.90673828125
2009-03-20	2281.0869140625	14948.0	2438.57763671875	212.7100067138672	3465.800048828125	1708.6600341796875	40076.0	2791.139892578125	3842.89990234375	4068.739990234375	768.5399780273438	8506.400390625	12833.509765625	7709.9921875	856.8200073242188	1170.93994140625	19363.30078125		2807.050048828125	2599.030029296875	429.6400146484375	4787.169921875	1596.9200439453125	4961.59716796875
2009-03-23	2325.47998046875	15811.0	2484.002685546875	220.89999389648438	3550.300048828125	1754.02001953125	42439.0	2869.570068359375	3952.800048828125	4176.3701171875	822.9199829101562	8958.5	13447.419921875	7952.29150390625	878.2999877929688	1199.5	20346.4296875	8215.5302734375	2939.89990234375	2591.429931640625	438.1700134277344	4931.06982421875	1664.0799560546875	5124.15625
2009-03-24	2338.419921875	15837.0	2472.5029296875	221.47000122070312	3580.0	1749.2900390625	41476.0	2874.389892578125	3911.5	4187.35986328125	806.1199951171875	8849.400390625	13910.33984375	7989.49169921875	877.9199829101562	1221.699951171875	20242.609375	8488.2998046875	2938.699951171875	2635.330078125	438.1600036621094	4923.66015625	1706.3399658203125	5242.15625
2009-03-25	2291.554931640625	16263.0	2473.078369140625	225.5500030517578	3609.300048828125	1756.9599609375	41799.0	2893.449951171875	3900.300048828125	4223.2900390625	813.8800048828125	8797.400390625	13622.1103515625	8072.3916015625	878.8099975585938	1229.02001953125	20272.76953125	8479.990234375	2984.35009765625	2630.330078125	436.9200134277344	4970.3798828125	1691.6800537109375	5346.35595703125
2009-03-26	2361.7041015625	16483.0	2504.70263671875	224.8000030517578	3646.60009765625	1783.1600341796875	42589.0	2892.070068359375	3925.199951171875	4259.3701171875	832.8599853515625	8995.5	14108.98046875	8076.19189453125	885.469970703125	1243.800048828125	20542.25	8636.330078125	3082.25	2616.25	439.3999938964844	4966.740234375	1758.7900390625	5386.53564453125
2009-03-27	2374.43798828125	16343.0	2501.25244140625	221.72999572753906	3672.300048828125	1751.56005859375	41907.0	2840.6201171875	3898.89990234375	4203.5498046875	815.9400024414062	8821.099609375	14119.5	7927.59228515625	885.4299926757812	1237.510009765625	20315.169921875	8626.9697265625	3108.64990234375	2653.47998046875	440.80999755859375	4872.330078125	1745.6600341796875	5390.67529296875
2009-03-30	2358.0400390625	15269.0	2501.25244140625	211.11000061035156	3604.39990234375	1700.43994140625	40653.0	2719.340087890625	3762.89990234375	3989.22998046875	787.530029296875	8596.2001953125	13456.330078125	7601.09228515625	869.3400268554688	1197.4599609375	19530.150390625	8236.080078125	2978.14990234375	2641.989990234375	429.6000061035156	4745.759765625	1673.1400146484375	5206.02587890625
2009-03-31	2373.212890625	15875.0	2558.7529296875	216.97999572753906	3582.10009765625	1748.739990234375	40926.0	2807.340087890625	3926.10009765625	4084.760009765625	797.8699951171875	8720.400390625	13576.01953125	7814.9921875	872.5499877929688	1206.260009765625	19626.75	8109.52978515625	3020.949951171875	2590.389892578125	431.5	4927.43017578125	1699.989990234375	5210.81591796875
2009-04-01	2408.01708984375	16047.0	2530.0029296875	220.6999969482422	3579.699951171875	1772.8399658203125	41976.0	2839.610107421875	3955.60009765625	4131.06982421875	811.0800170898438	8941.7998046875	13519.5400390625	7960.99169921875	884.1799926757812	1233.3599853515625	19880.369140625	8351.91015625	3060.35009765625	2569.239990234375	430.0899963378906	5014.89990234375	1702.260009765625
2009-04-02	2425.291015625	16811.0	2616.2529296875	232.0500030517578	3680.199951171875	1831.1300048828125	43736.0	2992.06005859375	4125.0	4381.919921875	834.3800048828125	9073.099609375	14521.9697265625	8334.69140625	905.0700073242188	1276.969970703125	20562.58984375	8719.7802734375	3211.050048828125	2585.800048828125	442.9599914550781	5178.52978515625	1803.3399658203125	5473.7548828125
2009-04-03	2419.778076171875	16900.0	2601.87841796875	230.75999450683594	3735.60009765625	1808.3699951171875	44391.0	2958.739990234375	4029.699951171875	4384.990234375	842.5	9065.7998046875	14545.6904296875	8319.8916015625	907.010009765625	1283.75	20933.779296875	8749.83984375		2614.47998046875	446.0400085449219	5042.990234375	1820.8699951171875	5529.60498046875
2009-04-06		16690.0	2662.2529296875	228.85000610351562	3756.60009765625	1800.1500244140625	44167.0	2929.75	3993.5	4349.81005859375	835.47998046875	9016.2001953125	14998.0400390625	8321.0908203125	923.77001953125	1297.8499755859375	20807.2109375	8857.9296875	3256.60009765625	2633.43994140625		5002.080078125	1847.97998046875	5556.1953125
2009-04-07	2439.181884765625	16561.0	2673.75244140625	227.38999938964844	3706.300048828125	1765.510009765625	43825.0	2902.31005859375	3930.5	4322.5	815.5499877929688	8824.7998046875	14928.9697265625	8345.9912109375	919.8400268554688	1300.0999755859375	20623.419921875	8832.849609375		2612.469970703125	442.55999755859375	4974.2001953125	1802.3900146484375	5576.8251953125
2009-04-08	2347.385009765625	16939.0	2668.002685546875	228.24000549316406	3619.5	1770.6600341796875	44182.0	2921.06005859375	3925.5	4357.919921875	825.1599731445312	8969.2998046875	14474.8603515625	8404.69140625	907.8699951171875	1262.0699462890625	20530.630859375	8595.009765625	3342.949951171875	2568.909912109375	443.57000732421875	4999.7998046875	1783.9599609375	5443.53515625
2009-04-09	2379.8759765625	17408.0	2688.1279296875	232.83999633789062	3671.60009765625	1807.1400146484375	45539.0	2974.179931640625	3983.699951171875	4491.1201171875	856.5599975585938	9187.099609375	14901.41015625	8704.791015625	917.8900146484375	1316.3499755859375		8916.0595703125	3342.050048828125	2571.14990234375	444.07000732421875	5070.60009765625	1828.510009765625	5667.7744140625
2009-04-10	2444.22607421875														941.3800048828125	1336.0400390625		8964.1103515625			453.8800048828125			5781.93408203125
2009-04-13	2513.700927734375						45992.0				858.72998046875	9285.599609375			941.4099731445312	1338.260009765625	21838.9609375	8924.4296875	3382.60009765625				1876.77001953125	5857.61328125
2009-04-14	2527.180908203125	17816.0	2793.927978515625	235.4499969482422	3752.89990234375	1822.3199462890625	45418.0	3000.219970703125	3989.0	4557.009765625	841.5	9231.599609375	15580.16015625	8834.791015625	953.7100219726562	1342.6300048828125	21918.599609375	8842.6796875		2599.820068359375		5099.31982421875	1897.02001953125	5892.6533203125
2009-04-15	2536.055908203125	17811.0	2817.5029296875	235.89999389648438	3747.5	1848.3299560546875	45273.0	2985.739990234375	3968.39990234375	4549.7900390625	852.0599975585938	9246.099609375	15669.6201171875	8711.8916015625	956.6799926757812	1333.0899658203125	21861.359375	8742.9599609375	3484.14990234375	2600.64990234375		5065.43017578125	1905.989990234375	5875.1630859375
2009-04-16	2534.134033203125	18154.0	2863.5029296875	238.49000549316406	3775.699951171875	1873.8699951171875	46025.0	3038.179931640625	4053.0	4609.4599609375	865.2999877929688	9343.400390625	15582.990234375	8874.4912109375	961.280029296875	1336.719970703125	22189.19921875	8755.259765625	3369.5	2663.139892578125	452.9700012207031	5163.9501953125	1891.75	5997.14208984375
2009-04-17	2503.93505859375	18510.0	2883.052734375	243.80999755859375	3776.699951171875	1923.4599609375	45778.0	3091.9599609375	4092.800048828125	4676.83984375	869.5999755859375	9437.7001953125	15601.26953125	9030.8916015625	965.1699829101562	1329.0	22234.83984375	8907.580078125	3384.39990234375	2711.27001953125	456.79998779296875	5192.6298828125	1896.56005859375	5755.35400390625
2009-04-20	2557.4560546875	17731.0	2932.50341796875	233.77000427246094	3769.0	1856.68994140625	44433.0	2969.39990234375	3990.89990234375	4486.2998046875	832.3900146484375	9126.2001953125	15750.91015625	8718.19140625	968.3699951171875	1336.3900146484375	21587.490234375	8924.75	3377.10009765625	2698.800048828125	466.2799987792969	5065.18017578125	1874.8499755859375	5781.63427734375
2009-04-21	2535.827880859375	17688.0	2875.00341796875	234.72000122070312	3677.39990234375	1884.1500244140625		2973.93994140625	3987.5	4501.6298828125	850.0800170898438	9247.2001953125	15285.8896484375	8615.791015625	966.5999755859375	1336.81005859375	21216.939453125	8711.330078125	3365.300048828125	2664.860107421875	466.3800048828125	5076.72021484375	1887.25	5881.38330078125
2009-04-22	2461.345947265625	18086.0	2875.00341796875	236.8800048828125	3668.199951171875	1903.8900146484375	44888.0	3025.239990234375	4030.699951171875	4594.419921875	843.5499877929688	9279.2001953125	14878.4501953125	8834.0908203125	968.5800170898438	1356.02001953125	21480.009765625	8727.2998046875	3330.300048828125	2662.93994140625	460.6199951171875	5063.7001953125	1843.4100341796875	5886.0830078125
2009-04-23	2463.9541015625	18145.0	2949.753662109375	235.3000030517578	3743.0	1905.3699951171875	45801.0	3008.6201171875	4018.199951171875	4538.2099609375	851.9199829101562	9409.5	15214.4599609375	8769.19140625	978.6400146484375	1368.800048828125	21829.330078125	8847.009765625	3423.699951171875	2658.85009765625	466.05999755859375	5023.89990234375	1859.97998046875	5875.21337890625
2009-04-24	2448.594970703125	18651.0	3041.753173828125	239.33999633789062	3712.300048828125	1955.8199462890625	46772.0	3102.85009765625	4156.0	4674.31982421875	866.22998046875	9549.5	15258.849609375	8888.19140625	992.6799926757812	1354.0999755859375	22582.169921875	8707.990234375	3480.75	2656.389892578125	474.07000732421875	5113.0498046875	1852.8499755859375	5880.7431640625
2009-04-27	2405.347900390625	18823.0		238.13999938964844	3731.60009765625	1934.02001953125	45820.0	3102.429931640625	4167.0	4694.06982421875	857.510009765625	9394.7998046875	14840.419921875	8776.9912109375	980.1199951171875	1339.8299560546875	21827.109375	8726.33984375	3470.0	2664.3701171875	474.989990234375	5175.97021484375	1818.6099853515625	5705.0244140625
2009-04-28	2401.43798828125	18498.0	3136.62841796875	234.8300018310547	3708.39990234375	1920.8199462890625	45821.0	3051.02001953125	4096.39990234375	4607.419921875	855.1599731445312	9348.0	14555.1103515625	8656.291015625	965.7000122070312	1300.239990234375	21662.529296875	8493.76953125	3362.35009765625	2686.43994140625	472.7200012207031	5109.08984375	1808.4100341796875	5596.70458984375
2009-04-29	2468.19189453125	18904.0	3090.62841796875	238.07000732421875	3695.300048828125	1950.97998046875	47227.0	3116.93994140625	4189.60009765625	4704.56005859375	873.6400146484375	9416.2998046875	14956.9501953125	8891.291015625	967.4600219726562	1338.4200439453125	22079.33984375		3473.949951171875	2699.7099609375	483.5	5152.72021484375	1849.5699462890625	5614.03466796875
2009-04-30	2477.569091796875	19177.0	3006.678466796875	240.75999450683594	3780.5	1953.3499755859375	47290.0	3159.85009765625	4243.7001953125	4769.4501953125	872.8099975585938	9324.7998046875	15520.990234375	9037.9912109375	990.739990234375	1369.3599853515625	21898.849609375	8828.259765625		2740.580078125	491.69000244140625	5225.919921875	1920.280029296875	5992.5419921875
2009-05-01					3769.60009765625				4243.2001953125		877.52001953125	9497.0						8977.3701171875		2719.919921875			1920.280029296875
2009-05-04	2559.910888671875	19792.0	2932.50341796875	251.47000122070312	3883.0	1993.469970703125	50405.0	3237.969970703125		4902.4501953125	907.239990234375	9870.400390625	16381.0498046875	9074.69140625	1009.3599853515625	1397.9200439453125	23014.05078125		3654.0	2766.27001953125	506.260009765625	5318.33984375	2028.7099609375	6330.3701171875
2009-05-05	2567.3369140625	19685.0	2883.628173828125	252.16000366210938	3890.39990234375	1969.6199951171875	50670.0	3225.0	4336.89990234375	4853.02978515625	903.7999877929688	9880.7001953125	16430.080078125	9136.69140625	1008.8699951171875		23430.240234375		3661.89990234375	2819.050048828125		5280.93017578125	2074.35009765625	6379.91015625
2009-05-06	2592.52001953125	20104.0	2771.503662109375	255.27999877929688	3867.10009765625	2024.9000244140625	51499.0	3283.510009765625	4396.5	4880.7099609375	919.530029296875	10143.400390625	16834.5703125	9228.990234375	1023.9600219726562	1393.449951171875	23906.130859375		3625.050048828125	2831.360107421875	523.1400146484375	5319.259765625	2179.030029296875	6566.669921875
2009-05-07	2597.447021484375	19814.0	2833.603271484375	256.69000244140625	3938.699951171875	2073.5400390625	50058.0	3251.52001953125	4398.7001953125	4804.10009765625	907.3900146484375	9967.099609375	17217.890625	9228.890625	1023.469970703125	1401.0799560546875	23589.400390625	9385.7001953125	3683.89990234375	2854.8701171875	527.719970703125	5325.6298828125	2241.60009765625	6572.83984375
2009-05-08	2625.64501953125	20509.0	2875.00341796875	261.3500061035156	3941.699951171875	2126.22998046875	51396.0	3312.590087890625	4462.10009765625	4913.89990234375	929.22998046875	10238.0	17389.869140625	9408.08984375	1026.780029296875	1412.1300048828125	24085.580078125	9432.830078125	3620.699951171875	2873.139892578125		5391.009765625	2238.2099609375	6583.83984375
2009-05-11	2579.7470703125	20200.0	2927.0263671875	256.4700012207031	3926.0	2085.679931640625	50976.0	3248.669921875	4435.5	4866.91015625	909.239990234375	10094.099609375	17087.94921875	9316.7900390625	1025.5	1415.1600341796875	23943.01953125	9451.98046875	3554.60009765625	2829.219970703125	535.1799926757812	5358.93994140625	2166.10009765625	6647.46923828125
2009-05-12	2618.172119140625	20337.0	2947.954833984375	255.3300018310547	3877.199951171875	2049.449951171875	50326.0	3231.10009765625	4425.5	4854.10986328125	908.3499755859375	10077.7001953125	17153.640625	9268.990234375	1023.02001953125	1403.510009765625	23696.490234375	9298.6103515625	3681.10009765625	2812.699951171875	544.5399780273438	5346.02978515625	2178.1298828125	6432.52001953125
2009-05-13	2663.76611328125	19381.0	2870.21923828125	250.19000244140625	3856.10009765625	2016.3699951171875	48679.0	3152.89990234375	4331.39990234375	4727.60986328125	883.9199829101562	9709.5	17059.619140625	9000.5908203125	1022.8400268554688	1414.52001953125	23155.009765625	9340.490234375	3635.25	2811.56005859375	552.7100219726562	5277.3701171875	2185.2900390625	6485.1103515625
2009-05-14	2639.886962890625	19271.0	2855.86865234375	249.02000427246094	3723.39990234375	1978.3699951171875	49446.0	3156.2900390625	4362.60009765625	4738.47021484375	893.0700073242188	9849.2001953125	16541.689453125	8984.19140625	1011.989990234375	1380.949951171875	23405.9296875	9093.73046875	3593.449951171875	2776.1201171875	526.5499877929688	5360.0	2122.110107421875	6364.14013671875
2009-05-15	2645.262939453125	19548.0	2870.21923828125	252.9199981689453	3773.199951171875	2005.3299560546875	49007.0	3169.050048828125	4348.10009765625	4737.5	882.8800048828125	9762.900390625	16790.69921875	8978.5908203125	1014.2100219726562	1391.72998046875	23341.720703125	9265.01953125	3671.64990234375	2790.89990234375	533.9199829101562	5350.669921875	2139.780029296875	6489.0595703125
2009-05-18	2652.779052734375	19953.0	2894.13818359375	259.1700134277344	3735.60009765625	2049.669921875	51463.0	3245.389892578125	4446.5	4851.9599609375	909.7100219726562		17022.91015625	9159.2900390625	1012.010009765625	1386.6800537109375	23935.490234375	9038.6904296875	4323.14990234375	2777.860107421875	540.219970703125	5435.1201171875	2176.97998046875	6577.77978515625
2009-05-19	2676.681884765625	20172.0	2947.954833984375	262.2300109863281	3817.300048828125	2078.75	51347.0	3274.9599609375	4482.2998046875	4959.6201171875	908.1300048828125	10101.0	17544.029296875	9341.58984375	1023.489990234375	1428.2099609375	24344.619140625	9290.2900390625	4318.4501953125	2790.800048828125	556.469970703125	5498.7998046875	2260.360107421875	6655.55908203125
2009-05-20	2651.4140625	20525.0	2947.954833984375	266.29998779296875	3824.60009765625	2107.97998046875	51245.0	3303.3701171875	4468.39990234375	5038.93994140625	903.469970703125	10232.400390625	17475.83984375	9389.390625	1042.6300048828125	1435.699951171875	24399.599609375	9344.6396484375	4270.2998046875	2801.080078125	561.4099731445312	5509.27001953125	2269.239990234375	6703.5888671875
2009-05-21	2610.6220703125	19883.0	2900.11767578125	259.0199890136719	3813.89990234375	2056.3701171875	50087.0	3217.409912109375	4345.5	4900.669921875	888.3300170898438	9949.599609375	17199.490234375	9225.2900390625	1035.56005859375	1421.6500244140625	23821.259765625	9264.150390625	4210.89990234375	2776.31005859375	548.77001953125		2210.969970703125	6718.77880859375
2009-05-22	2597.60107421875	20007.0	2900.11767578125	260.1400146484375	3761.60009765625	2064.639892578125	50568.0	3227.969970703125	4365.2998046875	4918.75	887.0	9993.400390625	17062.51953125	9308.58984375	1045.260009765625	1403.75	24093.240234375	9225.8095703125	4238.5	2760.5400390625	554.02001953125	5409.259765625	2245.27001953125	6737.2587890625
2009-05-25	2610.010009765625	19967.0	2870.21923828125	260.6600036621094	3737.89990234375	2074.969970703125	50816.0	3236.159912109375		4918.4501953125		10069.5	17121.8203125	9347.390625	1053.1400146484375	1400.9000244140625	24198.9609375	9347.0	4237.5498046875	2740.199951171875	550.510009765625	5446.240234375	2267.4599609375	6734.4287109375
2009-05-26	2588.574951171875	20297.0	2855.2705078125	263.42999267578125	3788.39990234375	2065.590087890625	51841.0	3270.090087890625	4411.7001953125	4985.60009765625	910.3300170898438	10285.900390625	16991.560546875	9405.6904296875	1051.6300048828125	1372.0400390625	24640.080078125	9310.8095703125	4116.7001953125	2734.070068359375	542.6900024414062	5431.27001953125	2238.7900390625	6683.07861328125
2009-05-27	2632.929931640625	20312.0	2873.209228515625	264.20001220703125	3801.10009765625	2084.52001953125	51792.0	3294.860107421875	4416.2001953125	5000.77001953125	893.0599975585938	10142.2001953125	17885.26953125	9510.7900390625	1047.6800537109375	1362.02001953125	24507.810546875	9438.76953125	4276.0498046875	2769.780029296875	555.4099731445312	5419.419921875	2306.080078125	6890.408203125
2009-05-28		20150.0	2930.01611328125	260.8999938964844	3755.699951171875	2063.64990234375	53041.0	3263.699951171875	4387.5	4932.8798828125	906.8300170898438	10392.400390625		9435.490234375	1041.239990234375	1392.1700439453125	24659.240234375	9451.3896484375	4337.10009765625	2721.97998046875	555.4299926757812	5350.58984375	2292.969970703125
2009-05-29		19884.0	2958.71728515625	259.45001220703125	3818.0	2071.3701171875	53198.0	3277.64990234375	4417.89990234375	4940.81982421875	919.1400146484375	10370.099609375	18171.0	9424.2900390625	1044.1099853515625	1395.8900146484375	24331.7109375	9522.5	4448.9501953125	2764.169921875	560.4099731445312	5349.740234375	2329.080078125
2009-06-01	2721.280029296875	20512.0	2989.812255859375	268.4200134277344	3894.39990234375	2091.610107421875	54486.0	3379.489990234375	4506.2001953125	5142.56005859375	942.8699951171875	10604.099609375	18888.58984375	9630.890625	1061.800048828125	1415.0999755859375	25105.630859375	9677.75	4529.89990234375		579.97998046875		2380.070068359375	6954.068359375
2009-06-02	2724.302001953125	20524.0	2989.812255859375	268.989990234375	3955.300048828125	2084.89990234375	54000.0	3378.0400390625	4477.0	5144.06005859375	944.739990234375	10588.7998046875	18389.080078125	9664.7900390625	1063.6199951171875	1412.8499755859375	25183.830078125	9704.3095703125	4525.25	2807.199951171875	574.2999877929688	5432.22021484375	2375.820068359375	6949.04833984375
2009-06-03	2778.589111328125	20118.0	3004.7607421875	264.3699951171875	4017.199951171875	2066.5400390625	52087.0	3309.64990234375	4383.39990234375	5054.52978515625	931.760009765625	10290.099609375	18576.470703125	9464.7900390625	1055.4000244140625	1414.8900146484375	24651.3203125	9741.669921875	4530.7001953125	2840.6298828125	582.25	5384.7099609375	2383.820068359375	6893.1083984375
2009-06-04	2767.243896484375	20129.0	2974.86279296875	263.79998779296875	3934.60009765625	2063.02001953125	53464.0	3312.030029296875	4386.89990234375	5064.7998046875	942.4600219726562	10477.2001953125	18502.76953125	9454.58984375	1063.969970703125	1378.1400146484375	24748.029296875	9668.9599609375	4572.64990234375	2815.7099609375	593.5999755859375	5422.2099609375	2362.739990234375	6786.02880859375
2009-06-05	2753.89111328125	20170.0	2989.214111328125	266.92999267578125	3971.199951171875	2071.389892578125	53341.0	3339.050048828125	4438.60009765625	5077.02978515625	940.0900268554688	10569.2998046875	18679.529296875	9518.990234375	1075.5	1394.7099609375	24913.009765625	9768.009765625	4586.89990234375	2834.510009765625	604.5700073242188	5398.89990234375	2396.35009765625	6767.06884765625
2009-06-08	2768.3359375	19890.0	2986.223876953125	262.3900146484375		2046.1700439453125	53630.0	3289.659912109375	4405.2001953125	5004.72021484375	939.1400146484375	10549.099609375	18253.390625	9396.1904296875	1072.8499755859375	1393.300048828125	24932.880859375	9865.6298828125	4429.89990234375	2816.6201171875	600.030029296875	5391.72021484375	2333.699951171875	6627.9892578125
2009-06-09	2787.886962890625	20071.0	2986.822265625	263.0299987792969	3934.89990234375	2056.610107421875	53157.0	3296.72998046875	4404.7998046875	4997.85986328125	942.4299926757812	10547.900390625	18058.490234375	9497.6904296875	1071.7900390625	1371.8399658203125	25107.4296875	9786.8203125	4550.9501953125	2822.39990234375	607.72998046875	5388.669921875	2349.8701171875	6414.3603515625
2009-06-10	2816.2470703125	20299.0	2989.812255859375	266.9599914550781	4024.39990234375	2064.320068359375	53411.0	3315.27001953125	4436.7998046875	5051.18017578125	939.1500244140625	10598.0	18785.66015625	9627.58984375	1082.969970703125	1414.8800048828125	25183.720703125	9991.490234375	4655.25	2827.969970703125	624.5499877929688	5436.39013671875	2391.219970703125	6462.240234375
2009-06-11	2797.320068359375	20585.0	2989.812255859375	268.1099853515625	4047.199951171875	2059.75		3334.93994140625	4461.89990234375	5107.259765625	944.8900146484375	10714.099609375	18791.029296875	9708.390625	1088.9599609375	1419.3900146484375	25372.849609375	9981.330078125	4637.7001953125	2796.5400390625	627.0700073242188	5483.85009765625	2381.81005859375	6567.33984375
2009-06-12	2743.761962890625	20384.0	2985.6259765625	265.4800109863281	4062.199951171875	2070.18994140625	53558.0	3326.139892578125	4442.0	5069.240234375	946.2100219726562	10645.0	18889.6796875	9714.390625	1090.1500244140625	1428.5899658203125	25460.01953125	10135.8203125	4583.39990234375	2809.820068359375	628.5499877929688	5521.83984375	2377.070068359375	6448.2001953125
2009-06-15	2789.549072265625	19771.0	2986.223876953125	258.260009765625	4031.699951171875	2008.97998046875	52034.0	3219.580078125	4326.0	4889.93994140625	923.719970703125	10394.7998046875	18498.9609375	9518.6904296875	1091.1700439453125	1412.4200439453125	24899.689453125	10039.669921875	4484.0	2825.159912109375	611.9199829101562	5400.14990234375	2316.56005859375	6225.53125
2009-06-16	2776.02197265625	19590.0		257.010009765625	3962.5	1995.5899658203125	51206.0	3213.949951171875	4328.60009765625	4890.72021484375	911.969970703125	10307.400390625	18165.5	9497.890625	1074.1199951171875	1399.1500244140625	24224.830078125	9752.8798828125	4517.7998046875	2786.14990234375	596.5399780273438	5377.10009765625	2288.159912109375	6220.78125
2009-06-17	2810.123046875	19023.0	2959.913818359375	251.22999572753906	3904.10009765625	1964.6400146484375	51046.0	3161.139892578125	4278.5	4799.97998046875	910.7100219726562	10066.099609375	18084.599609375	9283.1904296875	1070.9000244140625	1391.1700439453125	24150.939453125	9840.849609375	4356.14990234375	2778.0400390625	586.1400146484375	5302.2900390625	2271.449951171875	6195.88134765625
2009-06-18	2853.903076171875	19234.0	2930.01611328125	253.52000427246094	3892.10009765625	1980.8299560546875	50903.0	3194.06005859375	4280.89990234375	4837.47998046875	918.3699951171875	10121.5	17776.66015625	9383.990234375	1054.4100341796875	1375.760009765625	24340.650390625	9703.7197265625	4251.39990234375	2798.239990234375	570.4299926757812	5376.83984375	2237.199951171875	6144.5009765625
2009-06-19	2880.491943359375	19348.0	2895.93212890625	257.1600036621094	3899.60009765625	1997.7099609375	51374.0	3221.27001953125	4345.89990234375	4839.4599609375	921.22998046875	10288.0	17920.9296875	9580.890625	1059.5	1383.3399658203125	24274.720703125	9786.259765625	4313.60009765625	2784.27001953125	588.97998046875	5421.58984375	2273.179931640625	6231.12109375
2009-06-22	2896.302001953125	18541.0	2883.374755859375	249.08999633789062	3918.199951171875	1948.4200439453125	49495.0	3123.25	4234.10009765625	4693.39990234375	893.0399780273438	9834.2001953125	18059.55078125	9338.490234375	1045.969970703125	1399.7099609375	23314.6796875	9826.26953125	4235.25	2794.909912109375	582.2899780273438	5310.3701171875	2266.919921875	6341.18017578125
2009-06-23	2892.697021484375	18464.0	2840.321533203125	248.69000244140625	3796.89990234375	1966.4300537109375	49814.0	3116.820068359375	4230.0	4707.14990234375	895.0999755859375	9896.7001953125	17538.369140625	9348.6904296875	1044.47998046875	1360.5400390625	23496.390625	9549.6103515625	4247.0	2762.010009765625	569.8499755859375	5321.31005859375	2226.10009765625	6197.44140625
2009-06-24	2922.299072265625	19041.0	2810.42333984375	254.6300048828125	3807.0	2016.3499755859375	49672.0	3184.760009765625	4280.0	4836.009765625	900.9400024414062	10100.900390625	17892.150390625	9617.58984375	1057.8499755859375	1363.7900390625	23711.240234375	9590.3203125	4292.9501953125	2739.81005859375	581.4299926757812	5443.419921875	2278.9599609375	6380.05029296875
2009-06-25	2925.0458984375	18941.0	2829.558837890625	254.1199951171875	3856.0	2015.6800537109375	51515.0	3163.10009765625	4252.60009765625	4800.56005859375	920.260009765625	10355.900390625	18275.029296875	9667.1904296875	1074.1099853515625	1392.72998046875	24245.7109375	9796.080078125	4241.85009765625	2770.659912109375	590.5999755859375	5361.2998046875	2302.4599609375	6457.580078125
2009-06-26	2928.2109375	18832.0	2884.570556640625	254.42999267578125	3903.800048828125	2013.3199462890625	51486.0	3129.72998046875	4241.0	4776.47021484375	918.9000244140625	10389.7998046875	18600.259765625	9686.890625	1075.77001953125	1394.530029296875	24458.23046875	9877.3896484375	4375.5	2770.6201171875	595.7999877929688	5375.990234375	2317.949951171875	6463.5302734375
2009-06-29	2975.31396484375	19096.0	2900.11767578125	258.239990234375	3886.89990234375	2037.739990234375	52138.0	3193.679931640625	4294.0	4885.08984375	927.22998046875	10476.7998046875	18528.509765625	9845.6904296875	1075.8399658203125	1388.449951171875	24473.529296875	9783.4697265625	4390.9501953125	2775.1201171875	601.5999755859375	5443.4501953125	2317.169921875	6391.1201171875
2009-06-30	2959.362060546875	19063.0	2899.51904296875	254.7100067138672	3954.89990234375	2030.97998046875	51465.0	3140.43994140625	4249.2001953125	4808.64013671875	919.3200073242188	10374.900390625	18378.73046875	9787.7900390625	1075.239990234375	1390.0699462890625	24368.380859375	9958.4404296875	4291.10009765625	2796.110107421875	597.47998046875	5403.97021484375	2333.139892578125	6432.13037109375
2009-07-01	3008.14990234375	19443.0	2944.964599609375	260.2900085449219	3874.0	2073.97998046875	51544.0	3217.0	4340.7001953125	4905.43994140625	923.3300170898438			9903.6904296875	1079.4000244140625	1411.6600341796875	24524.009765625	9939.9296875	4340.89990234375	2780.3701171875		5472.93994140625	2352.550048828125	6578.93994140625
2009-07-02	3060.25390625	18929.0	2990.409912109375	252.69000244140625	3877.300048828125	2038.050048828125	51025.0	3116.409912109375	4234.2998046875	4718.490234375	896.4199829101562	10245.900390625	18178.05078125	9643.490234375	1078.7099609375	1411.47998046875	24051.4609375	9876.150390625	4348.85009765625	2768.18994140625	586.4199829101562	5355.22998046875	2320.820068359375	6667.4990234375
2009-07-03	3088.366943359375	18942.0	3007.7509765625	253.6999969482422	3828.199951171875	2040.8599853515625	50935.0	3119.510009765625	4236.2998046875	4708.2099609375		10283.099609375	18203.400390625	9707.7900390625	1072.68994140625	1420.0400390625	24045.390625	9816.0703125	4424.25	2761.5	583.47998046875	5338.509765625	2299.75	6665.369140625
2009-07-06	3124.6669921875	18558.0	2995.7919921875	249.63999938964844	3783.699951171875	2009.97998046875	50622.0	3082.159912109375	4194.89990234375	4651.81982421875	898.719970703125	10027.400390625	17979.41015625	9568.990234375	1065.8299560546875	1428.93994140625	23742.490234375	9680.8701171875	4165.7001953125	2742.969970703125		5354.14990234375	2266.090087890625	6649.87939453125
2009-07-07	3089.449951171875	18321.0	3079.50634765625	249.0399932861328	3766.89990234375	1994.81005859375	49457.0	3048.570068359375	4187.0	4598.18994140625	881.030029296875	9844.400390625	17862.26953125	9519.990234375	1066.3599853515625	1434.199951171875	23359.939453125	9647.7900390625	4202.14990234375	2746.239990234375		5329.2001953125	2272.260009765625	6715.18896484375
2009-07-08	3080.77392578125	17947.0	3139.302001953125	244.6300048828125	3767.89990234375	1960.5999755859375	49178.0	3009.7099609375	4140.2001953125	4572.64990234375	879.5599975585938	9653.5	17721.0703125	9360.58984375	1065.469970703125	1431.02001953125	23468.98046875	9420.75	4078.89990234375	2750.60009765625	575.8699951171875	5289.39013671875	2259.77001953125	6668.109375
2009-07-09	3123.034912109375	18159.0	3199.098388671875	247.11000061035156	3763.300048828125	1968.68994140625		3025.93994140625	4158.7001953125	4630.06982421875	882.6799926757812	9773.900390625	17790.58984375	9443.08984375	1065.6800537109375	1430.8900146484375	23634.26953125	9291.0595703125	4080.949951171875	2741.679931640625	581.989990234375	5305.39013671875	2307.610107421875	6748.14892578125
2009-07-10	3113.931884765625	17837.0	3211.057861328125	243.1999969482422	3794.10009765625	1964.239990234375	49221.0	2983.10009765625	4127.2001953125	4576.31005859375	879.1300048828125	9747.099609375	17708.419921875	9344.890625	1067.760009765625	1428.6199951171875	23656.259765625	9287.2802734375	4003.89990234375	2738.280029296875	566.030029296875	5237.81005859375	2307.97998046875	6769.82861328125
2009-07-13	3080.555908203125	18217.0	3288.79345703125	249.7899932861328	3737.5	1993.5899658203125	49187.0	3052.080078125	4202.10009765625	4722.33984375	901.0499877929688	9891.900390625	17254.630859375	9567.390625	1063.6600341796875	1378.1199951171875	23951.9609375	9050.330078125	3974.050048828125	2736.889892578125	562.5499877929688	5315.2900390625	2266.639892578125	6530.78955078125
2009-07-14	3145.156982421875	18451.0	3406.591552734375	251.91000366210938	3867.10009765625	2025.7099609375	48873.0	3081.8701171875	4237.7001953125	4781.68994140625	905.8400268554688	9986.2001953125	17885.73046875	9633.990234375	1079.6300048828125	1385.56005859375	24340.650390625	9261.8095703125	4111.39990234375	2748.5	577.75	5365.0498046875	2310.550048828125	6639.37939453125
2009-07-15	3188.551025390625	19130.0	3408.385498046875	260.82000732421875	3924.5	2082.2900390625	51297.0	3171.27001953125	4346.5	4928.43994140625	932.6799926757812	10215.5	18258.66015625	9905.2900390625	1097.239990234375	1420.8599853515625	25336.330078125	9269.25	4233.5	2764.080078125	587.8599853515625	5473.330078125	2389.419921875	6738.56884765625
2009-07-16	3183.741943359375	19233.0	3408.385498046875	263.4800109863281	3995.60009765625	2084.550048828125	51918.0	3199.679931640625	4361.7998046875	4957.18994140625	940.739990234375	10304.400390625	18361.869140625	9997.58984375	1108.8800048828125	1432.219970703125	25735.560546875	9344.16015625	4231.39990234375	2801.510009765625	582.739990234375	5538.56982421875	2401.02001953125	6780.2685546875
2009-07-17	3189.740966796875	19283.0	3434.69580078125	266.3999938964844	4000.800048828125	2083.110107421875	52072.0	3218.4599609375	4388.7998046875	4978.39990234375	940.3800048828125	10369.400390625	18805.66015625	10041.890625	1120.9000244140625	1440.0999755859375	25741.9609375	9395.3203125	4374.9501953125	2808.219970703125	596.1099853515625	5594.14013671875	2430.9599609375	6850.95849609375
2009-07-20	3266.919921875	19517.0	3527.978271484375	269.4800109863281	4050.300048828125	2105.340087890625	53155.0	3270.93994140625	4443.60009765625	5030.14990234375	951.1300048828125	10540.7001953125	19502.369140625	10142.7890625	1139.25	1478.510009765625	26284.060546875		4502.25	2820.909912109375	613.6699829101562	5627.93017578125	2456.14990234375	6938.828125
2009-07-21	3213.2060546875	19830.0	3587.774658203125	270.67999267578125	4050.699951171875	2111.159912109375	53234.0	3302.889892578125	4481.2001953125	5093.97021484375	954.5800170898438	10515.2998046875	19501.73046875	10122.189453125	1134.699951171875	1488.989990234375	26004.01953125	9652.01953125	4469.10009765625	2873.18994140625	609.8300170898438	5636.18994140625	2454.330078125	6953.30810546875
2009-07-22	3296.614990234375	19926.0	3512.430908203125	271.19000244140625	4068.5	2125.659912109375	53073.0	3305.070068359375	4493.7001953125	5121.56005859375	954.0700073242188	10432.400390625	19248.169921875	10153.3896484375	1148.699951171875	1494.0400390625	26288.2109375	9723.16015625	4398.89990234375	2900.43994140625	598.219970703125	5637.02001953125	2450.830078125	6985.2880859375
2009-07-23	3328.489990234375	20242.0	3438.28369140625	276.1499938964844	4064.10009765625	2140.85009765625	54249.0	3373.719970703125	4559.7998046875	5247.27978515625	976.2899780273438	10675.7001953125	19817.69921875	10369.7890625	1152.1500244140625	1496.489990234375	26805.419921875	9792.9404296875	4523.75	2918.6298828125	612.1900024414062	5765.509765625	2484.89990234375	6980.84814453125
2009-07-24	3372.60302734375	20161.0	3468.18212890625	276.1499938964844	4089.800048828125	2135.429931640625	54457.0	3366.449951171875	4576.60009765625	5229.35986328125	979.260009765625	10687.900390625	19982.7890625	10438.5888671875	1155.8800048828125	1502.5899658203125	26646.369140625	9944.5498046875	4568.5498046875	2961.169921875	614.239990234375	5760.89990234375	2533.429931640625	6973.248046875
2009-07-27	3435.2119140625	20346.0	3587.774658203125	278.1400146484375	4139.60009765625	2136.919921875	54549.0	3372.360107421875	4586.10009765625	5251.5498046875	982.1799926757812	10757.400390625	20251.619140625	10591.689453125	1156.4300537109375	1524.050048828125	26815.30078125	10088.66015625	4572.2998046875	2998.010009765625	617.8300170898438	5774.89013671875	2576.659912109375	7028.3984375
2009-07-28	3438.37109375	20012.0	3527.978271484375	274.239990234375	4169.5	2108.780029296875	54472.0	3330.969970703125	4528.7998046875	5174.740234375	979.6199951171875	10570.5	20624.5390625	10663.9892578125	1172.3800048828125	1526.030029296875	26850.75	10087.259765625	4564.10009765625	3018.469970703125	621.9600219726562	5762.7998046875	2624.0400390625	7142.59716796875
2009-07-29	3266.431884765625	20282.0	3567.4443359375	277.32000732421875	4142.7998046875	2120.3701171875	53735.0	3365.6201171875	4547.5	5270.31982421875	975.1500244140625	10455.2998046875	20135.5	10661.5888671875	1164.47998046875	1524.3199462890625	26516.5	10113.240234375	4513.5	2990.469970703125	614.8800048828125	5787.18994140625	2604.06005859375	7083.59765625
2009-07-30	3321.56005859375	20819.0	3647.5703125	283.82000732421875	4190.5	2155.090087890625	54478.0	3435.489990234375	4631.60009765625	5360.66015625	986.75	10676.7001953125	20234.080078125	10874.3896484375	1160.6600341796875	1534.739990234375	26810.26953125	10165.2099609375	4571.4501953125	2994.0	621.9500122070312	5932.6201171875	2636.18994140625	7027.078125
2009-07-31	3412.06201171875	20576.0	3617.07421875	283.1700134277344	4244.0	2169.139892578125	54766.0	3426.27001953125	4608.39990234375	5332.14013671875	987.47998046875	10787.2001953125	20573.330078125	10855.0888671875	1174.9000244140625	1557.2900390625	27043.5	10356.830078125	4636.4501953125	3016.199951171875	624.0	5950.68994140625	2659.199951171875	7077.677734375
2009-08-03	3462.590087890625	20914.0	3617.673095703125	287.489990234375	4263.39990234375	2177.77001953125	55998.0	3477.800048828125	4682.5	5426.85009765625	1002.6300048828125		20807.259765625	10900.9892578125	1171.31005859375	1564.97998046875	27692.48046875	10352.4697265625	4711.39990234375	3047.85009765625	641.4299926757812	5967.43017578125	2681.639892578125	7056.67822265625
2009-08-04	3471.44189453125	20967.0	3587.774658203125	286.9100036621094	4309.2998046875	2185.070068359375	56038.0	3476.3701171875	4671.39990234375	5417.02001953125	1005.6500244140625	11018.099609375	20796.4296875	10876.7890625	1179.8800048828125	1566.3699951171875	27869.919921875	10375.009765625	4680.5	3092.800048828125	641.22998046875	5939.77978515625	2648.760009765625	6955.83837890625
2009-08-05	3428.5009765625	20963.0	3606.3115234375	285.239990234375	4264.5	2173.27001953125	56384.0	3458.530029296875	4647.10009765625	5353.009765625	1002.719970703125	11046.900390625	20494.76953125	10704.3896484375	1179.489990234375	1559.469970703125	28082.630859375	10252.5302734375	4694.14990234375	3084.070068359375	640.1599731445312	5911.91015625	2606.830078125	6848.20849609375
2009-08-06	3356.330078125	21129.0	3551.89697265625	288.1099853515625	4326.2998046875	2226.5	55755.0	3477.830078125	4690.5	5369.97998046875	997.0800170898438	10793.400390625	20899.240234375	10775.9892578125	1183.969970703125	1565.0400390625	27802.41015625	10388.08984375	4585.5	3056.14990234375	649.2100219726562	5968.080078125	2601.5	6868.6181640625
2009-08-07	3260.68994140625	21402.0	3527.978271484375	290.5	4299.39990234375	2252.669921875	56330.0	3521.139892578125	4731.60009765625	5458.9599609375	1010.47998046875	10885.2998046875	20375.369140625	10947.5888671875	1184.8800048828125	1576.0	28179.55078125	10412.08984375	4481.39990234375	3069.0	644.2000122070312	6026.39990234375	2549.35009765625
2009-08-10	3249.760009765625	21577.0		288.6099853515625	4304.10009765625	2294.43994140625	56830.0	3504.5400390625	4722.2001953125	5418.1201171875	1007.0999755859375	10793.7001953125	20929.51953125	10922.9892578125	1188.0	1576.1099853515625	28305.3203125	10524.259765625	4437.64990234375	3080.969970703125	643.75	6007.5498046875		6882.83837890625
2009-08-11	3264.72607421875	21269.0	3510.3857421875	284.1700134277344	4332.0	2262.39990234375	55761.0	3456.179931640625	4671.2998046875	5285.81005859375	994.3499755859375	10629.5	21074.2109375	10831.8896484375	1186.280029296875	1579.2099609375	27800.80078125	10585.4599609375	4471.35009765625	3055.469970703125	643.02001953125	5949.97998046875	2597.300048828125	6908.98828125
2009-08-12	3112.718994140625	21546.0	3435.497314453125	288.95001220703125	4343.10009765625	2273.340087890625	56588.0	3507.239990234375	4716.7998046875	5350.08984375	1005.8099975585938	10659.900390625	20435.240234375	10933.7890625	1180.5400390625	1565.3499755859375	28096.01953125	10435.0	4457.5	3079.68994140625		5962.490234375	2571.31005859375	6898.8681640625
2009-08-13	3140.56005859375	21827.0	3467.996826171875	290.0199890136719	4435.89990234375	2279.590087890625	57048.0	3524.389892578125	4755.5	5401.10986328125	1012.72998046875	10825.599609375	20861.30078125	11046.7890625	1186.18994140625	1564.6400146484375	28155.490234375	10517.1904296875	4605.0	3128.85009765625	655.6799926757812	5986.72021484375	2614.179931640625	7034.92822265625
2009-08-14	3046.971923828125	21552.0	3470.986328125	288.0199890136719	4461.0	2274.239990234375	56638.0	3495.27001953125	4714.0	5309.10986328125	1004.0900268554688	10848.0	20893.330078125	10901.8896484375	1188.5699462890625	1591.4100341796875	27855.4296875	10597.330078125	4580.0498046875	3151.260009765625	654.25	5985.2998046875	2631.510009765625	7069.47802734375
2009-08-17	2870.6298828125	20962.0	3465.93896484375	282.010009765625	4388.39990234375	2229.85009765625	55218.0	3419.68994140625	4645.0	5201.60986328125	979.72998046875	10531.599609375	20137.650390625	10598.4892578125	1169.050048828125	1547.06005859375	27299.580078125	10268.6103515625	4387.89990234375	3086.080078125	632.0499877929688	5883.7001953125	2545.97998046875	6931.76806640625
2009-08-18	2910.884033203125	21248.0	3453.429931640625	284.4599914550781	4381.60009765625	2260.639892578125	55749.0	3450.68994140625	4685.7998046875	5250.740234375	989.6699829101562	10673.7998046875	20306.26953125	10708.2890625	1164.4100341796875	1550.239990234375	27544.3203125	10284.9599609375	4458.89990234375	3071.580078125	640.25	5953.75	2567.719970703125	6789.73876953125
2009-08-19	2785.583984375	21132.0	3466.86572265625	284.04998779296875	4373.7998046875	2263.260009765625	56156.0	3450.340087890625	4689.7001953125	5231.97998046875	996.4600219726562	10686.7998046875	19954.23046875	10695.4892578125	1155.530029296875	1545.9599609375	27598.369140625	10204.0	4394.10009765625	3081.050048828125	631.280029296875	5980.7900390625	2522.780029296875	6788.548828125
2009-08-20	2911.58203125	21394.0	3498.080322265625	288.1199951171875	4377.5	2309.2099609375	56831.0	3505.320068359375	4756.60009765625	5311.06005859375	1007.3699951171875	10700.5	20328.859375	10892.4892578125	1163.4300537109375	1576.3900146484375	27944.240234375	10383.41015625	4453.4501953125	3053.110107421875	640.97998046875	6032.0498046875	2559.570068359375	6733.19873046875
2009-08-21	2960.77099609375	21897.0	3594.35205078125	294.489990234375	4290.60009765625	2354.64990234375	57729.0	3615.81005859375	4850.89990234375	5462.740234375	1026.1300048828125	10831.2001953125	20199.01953125	11160.98828125	1163.7900390625	1580.97998046875	28308.9609375	10238.2001953125	4528.7998046875	3034.949951171875	644.6300048828125	6139.7998046875	2544.860107421875	6654.76904296875
2009-08-24	2993.428955078125	22355.0	3707.3662109375	297.8800048828125	4426.10009765625	2395.260009765625	57775.0	3652.169921875	4896.2001953125	5519.75	1025.5699462890625	10790.0	20535.939453125	11303.7880859375	1174.489990234375	1612.219970703125	28004.26953125	10581.0498046875	4642.7998046875	3067.669921875	653.2000122070312	6194.39013671875	2612.330078125	6838.21826171875
2009-08-25	2915.802978515625	22474.0	3689.42822265625	300.0299987792969	4405.7998046875	2414.800048828125	57421.0	3680.610107421875	4916.7998046875	5557.08984375	1028.0	10920.5	20435.240234375	11427.7880859375	1171.0899658203125	1601.3800048828125	28005.4609375	10497.3603515625	4659.35009765625	3080.5	655.4600219726562	6200.85009765625	2618.760009765625	6809.37890625
2009-08-26	2967.594970703125	22555.0	3676.273193359375	298.6400146484375	4454.5	2400.14990234375	57766.0	3668.340087890625	4890.60009765625	5521.97021484375	1028.1199951171875	10912.2001953125	20456.3203125	11376.388671875	1172.56005859375	1614.1199951171875	28212.849609375	10639.7099609375	4680.85009765625	3090.89990234375	658.280029296875	6176.97021484375	2628.429931640625	6719.1787109375
2009-08-27	2946.39501953125	22475.0	3587.774658203125	296.8999938964844	4450.7998046875	2375.85009765625	57704.0	3648.530029296875	4869.39990234375	5470.330078125	1030.97998046875	10934.0	20242.75	11356.888671875	1176.9000244140625	1599.3299560546875	28437.259765625	10473.9697265625	4688.2001953125	3076.419921875	652.4000244140625	6169.18994140625	2642.22998046875	6690.71875
2009-08-28	2860.68798828125	22673.0	3635.61181640625	300.20001220703125	4489.60009765625	2393.659912109375	57701.0	3693.139892578125	4908.89990234375	5517.35009765625	1028.9300537109375	10978.0	20098.619140625	11442.6884765625	1174.27001953125	1607.93994140625	28599.919921875	10534.1396484375	4732.35009765625	3109.340087890625	656.97998046875	6211.580078125	2642.800048828125	6809.82861328125
2009-08-31	2667.7451171875	22420.0	3647.5703125	296.2699890136719	4479.10009765625	2364.949951171875	56489.0	3653.5400390625		5464.60986328125	1020.6199951171875	10868.2001953125	19724.189453125	11365.087890625		1591.8499755859375	28129.94921875	10492.5302734375	4662.10009765625	3098.0	653.25	6217.1201171875	2592.89990234375	6825.9189453125
2009-09-01	2683.72412109375	21966.0	3621.260009765625	291.0	4514.60009765625	2332.159912109375	55815.0	3583.43994140625	4819.7001953125	5327.2900390625	998.0399780273438	10689.7998046875	19872.30078125	11172.98828125	1171.280029296875	1623.06005859375	27749.16015625		4625.35009765625	3084.679931640625	654.1199951171875	6128.169921875	2596.389892578125	7019.71826171875
2009-09-02	2714.97412109375	21774.0	3617.673095703125	289.04998779296875	4438.2001953125	2290.719970703125	55386.0	3573.1298828125	4817.60009765625	5319.83984375	994.75	10701.2998046875	19522.0	10999.689453125	1168.010009765625	1613.1600341796875	27953.33984375	10280.4599609375	4608.35009765625	3074.64990234375	654.1199951171875	6089.240234375	2569.929931640625	7039.73828125
2009-09-03	2845.02392578125	21937.0	3617.673095703125	289.010009765625	4429.60009765625	2322.820068359375	55707.0	3553.510009765625	4796.7998046875	5301.419921875	1003.239990234375	10921.5	19761.6796875	11018.0888671875	1173.6600341796875	1613.530029296875	28150.08984375	10214.6396484375	4593.5498046875	3091.570068359375	665.5399780273438	6073.72021484375	2598.360107421875	7104.61767578125
2009-09-04	2861.60888671875	22215.0	3666.1083984375	293.1600036621094	4435.5	2356.169921875	56652.0	3598.760009765625	4851.7001953125	5384.43017578125	1016.4000244140625	11017.5	20318.619140625	11222.6884765625	1178.739990234375	1608.9000244140625	28309.55078125	10187.1103515625	4680.39990234375	3098.320068359375	668.4099731445312	6119.06982421875	2622.68994140625	7153.09716796875
2009-09-07	2881.115966796875	22563.0	3737.2646484375	298.4100036621094	4454.39990234375	2398.10009765625		3652.830078125	4933.2001953125	5463.509765625			20629.310546875	11388.587890625	1190.3900146484375	1608.5699462890625	28585.25	10320.9404296875	4782.89990234375	3122.68994140625	682.5700073242188	6181.97021484375		7224.556640625
2009-09-08	2930.47509765625	22543.0	3716.33740234375	300.80999755859375	4523.7998046875	2421.949951171875	57855.0	3660.9599609375	4947.2998046875	5481.72998046875	1025.3900146484375	11105.2998046875	21069.810546875	11366.587890625	1202.0699462890625	1619.68994140625	29190.8203125	10393.23046875	4805.25	3121.550048828125	691.72998046875	6194.72021484375	2660.909912109375	7313.95654296875
2009-09-09	2946.259033203125	22802.0	3707.3662109375	304.25	4522.2001953125	2446.639892578125	57910.0	3707.68994140625	5004.2998046875	5574.259765625	1033.3699951171875	11000.2001953125	20851.0390625	11461.98828125	1196.4599609375	1607.77001953125	29100.05078125	10312.1396484375	4814.25	3116.409912109375	695.5900268554688	6202.0400390625	2650.47998046875	7250.6865234375
2009-09-10	2924.883056640625	22850.0	3719.326416015625	305.9700012207031	4570.7998046875	2450.760009765625	58536.0	3705.8701171875	4987.7001953125	5594.77001953125	1044.1400146484375	11155.0	21069.560546875	11340.7880859375	1201.280029296875	1644.6800537109375	29318.419921875	10513.669921875	4819.39990234375	3126.679931640625	703.0900268554688	6208.43017578125	2682.02001953125	7332.04638671875
2009-09-11	2989.7919921875	23039.0	3722.315673828125	308.0	4596.10009765625	2458.719970703125	58366.0	3734.889892578125	5011.5	5624.02001953125	1042.72998046875	11253.2001953125	21161.419921875	11452.587890625	1208.280029296875	1651.699951171875	29448.7890625	10444.330078125	4829.5498046875	3137.179931640625	707.8099975585938	6232.990234375	2681.030029296875	7337.1064453125
2009-09-14	3026.740966796875	23029.0	3703.778564453125	306.8999938964844	4531.10009765625	2438.239990234375	58868.0	3730.610107421875	5018.89990234375	5620.240234375	1049.3399658203125	11332.0	20932.19921875	11492.587890625	1203.3599853515625	1634.9100341796875	29383.189453125	10202.0595703125	4808.60009765625	3128.669921875	694.3200073242188	6225.64013671875	2639.739990234375	7256.91650390625
2009-09-15	3033.72802734375	23108.0	3737.2646484375	308.3699951171875	4540.2998046875	2469.830078125	59264.0	3752.2099609375	5042.10009765625	5628.97998046875	1052.6300048828125	11495.7998046875	20866.369140625	11593.2880859375	1207.469970703125	1653.4000244140625	29625.01953125	10217.6201171875	4892.10009765625	3099.6298828125	703.1599731445312	6213.18994140625	2638.39990234375	7346.22607421875
2009-09-16	2999.7099609375	23466.0	3797.0615234375	312.760009765625	4650.39990234375	2500.179931640625	60411.0	3813.7900390625	5124.10009765625	5700.259765625	1068.760009765625	11555.599609375	21402.919921875	11746.888671875	1212.97998046875	1683.3299560546875		10270.76953125	4958.39990234375	3117.580078125	710.25	6299.91015625	2674.419921875	7440.2060546875
2009-09-17	3060.260009765625	23583.0	3788.092041015625	313.8800048828125	4714.89990234375	2504.199951171875	60236.0	3835.27001953125	5164.0	5731.14013671875	1065.489990234375	11528.2001953125	21768.509765625	11770.98828125	1218.800048828125	1695.469970703125	30017.720703125	10443.7998046875	4965.5498046875	3152.800048828125	709.22998046875	6317.72021484375	2672.60009765625	7477.265625
2009-09-18	2962.6669921875	23484.0	3767.162841796875	313.6300048828125	4693.2001953125	2499.449951171875	60703.0	3827.840087890625	5172.89990234375	5703.830078125	1068.300048828125	11446.0	21623.44921875	11777.2880859375	1221.199951171875	1699.7099609375	29942.0	10370.5400390625	4976.0498046875	3156.4599609375	713.6699829101562	6325.14990234375	2647.909912109375	7526.51513671875
2009-09-21	2967.010986328125	23048.0	3755.203857421875	311.3399963378906	4677.39990234375	2492.260009765625	60928.0	3812.159912109375	5134.39990234375	5668.64990234375	1064.6600341796875	11424.599609375	21472.849609375	11727.388671875		1695.5	29607.16015625			3155.64990234375	713.1599731445312	6306.22998046875	2647.909912109375	7502.42578125
2009-09-22	2897.552978515625	23067.0	3722.315673828125	312.7200012207031	4663.7001953125	2478.64990234375	61493.0	3823.52001953125	5142.60009765625	5709.3798828125	1071.6600341796875	11585.7001953125	21701.140625	11816.6884765625		1718.8800048828125	29513.6796875		5020.2001953125	3142.860107421875	724.3699951171875	6340.72021484375	2685.6298828125	7468.99560546875
2009-09-23	2842.720947265625	23239.0	3704.376953125	313.3599853515625	4734.10009765625	2491.18994140625	60496.0	3821.7900390625	5139.39990234375	5702.0498046875	1060.8699951171875	11517.5	21595.51953125	11853.2880859375	1219.0699462890625	1711.469970703125	28959.669921875		4969.9501953125	3147.909912109375	730.52001953125	6349.830078125	2685.93994140625	7376.7255859375
2009-09-24	2853.553955078125	22953.0		308.5199890136719	4701.2001953125	2470.89990234375	60046.0	3758.360107421875	5079.2998046875	5605.2099609375	1050.780029296875	11285.7998046875	21050.73046875	11695.888671875	1218.06005859375	1693.8800048828125	28465.109375	10544.2197265625	4986.5498046875	3130.419921875	728.5399780273438	6275.43994140625	2667.429931640625	7324.1865234375
2009-09-25	2838.842041015625	23103.0	3725.305419921875	305.6300048828125	4713.2998046875	2462.43994140625	60356.0	3739.139892578125	5082.2001953125	5581.41015625	1044.3800048828125	11212.400390625	21024.400390625	11643.7880859375	1217.3900146484375	1691.47998046875	28759.98046875	10265.98046875	4958.9501953125	3111.25	721.5700073242188	6236.91015625	2662.820068359375	7345.1865234375
2009-09-28	2763.52490234375	23478.0	3677.46875	311.8999938964844	4677.39990234375	2490.18994140625	61317.0	3825.0	5165.7001953125	5736.31005859375	1062.97998046875	11338.7001953125	20588.41015625	11891.1884765625	1205.949951171875	1675.550048828125	29401.990234375	10009.51953125		3131.179931640625	708.8800048828125	6289.27001953125	2629.25	7284.576171875
2009-09-29	2754.5400390625	23566.0	3651.158447265625	312.1199951171875	4753.10009765625	2490.780029296875	61235.0	3814.10009765625	5159.7001953125	5713.52001953125	1060.6099853515625	11395.0	21013.169921875	11853.6884765625	1208.2099609375	1690.050048828125	29432.009765625	10100.2001953125	5006.85009765625	3155.389892578125	715.2899780273438	6316.72021484375	2663.31005859375	7429.94580078125
2009-09-30	2779.426025390625	23473.0	3707.3662109375	311.3500061035156	4743.60009765625	2485.6201171875	61518.0	3795.409912109375	5133.89990234375	5675.16015625	1057.0799560546875	11395.0	20955.25	11756.087890625	1202.0799560546875	1673.1400146484375	29232.240234375	10133.23046875	5083.9501953125	3161.06005859375	717.0700073242188	6323.18017578125	2672.570068359375	7509.1357421875
2009-10-01		23054.0	3693.01611328125	305.739990234375	4701.10009765625	2451.3701171875	60459.0	3720.77001953125	5047.7998046875	5554.5498046875	1029.8499755859375	11071.7998046875		11518.1884765625	1208.3499755859375	1644.6300048828125	28588.259765625	9978.6396484375	5083.39990234375	3183.860107421875	726.9099731445312	6255.169921875	2657.43994140625	7545.2548828125
2009-10-02		22653.0	3587.774658203125	299.29998779296875	4601.7001953125	2415.9599609375	61172.0	3649.89990234375	4988.7001953125	5467.89990234375	1025.2099609375	10958.2998046875	20375.490234375	11326.6884765625	1206.25		28678.66015625	9731.8701171875		3148.860107421875	724.5599975585938	6150.169921875	2604.530029296875	7411.845703125
2009-10-05		22831.0	3587.774658203125	301.2200012207031	4573.2998046875	2446.0	62369.0	3675.010009765625	5024.2998046875	5508.85009765625	1040.4599609375	11102.599609375	20429.0703125	11556.98828125	1216.449951171875	1606.9000244140625	29214.400390625	9674.490234375	5003.2001953125	3138.719970703125	718.469970703125	6162.89990234375	2583.72998046875	7437.94580078125
2009-10-06		23460.0	3617.07421875	309.2799987792969	4591.60009765625	2526.8701171875	62671.0	3770.2099609375	5138.0	5657.64013671875	1054.719970703125	11248.0	20811.529296875	11817.087890625	1212.72998046875	1598.43994140625	29690.48046875	9691.7998046875	5027.39990234375	3151.550048828125	731.3900146484375	6277.16015625	2611.889892578125	7536.01513671875
2009-10-07		23414.0	3623.6513671875	309.2099914550781	4695.7001953125	2507.219970703125	62638.0	3756.409912109375	5108.89990234375	5640.75	1057.5799560546875	11349.900390625	21241.58984375	11721.388671875	1218.6099853515625	1598.0	29763.369140625	9799.599609375	4985.75	3141.18994140625	741.9199829101562	6260.14990234375	2634.6298828125	7608.625
2009-10-08		23664.0	3617.673095703125	314.760009765625	4768.60009765625	2542.280029296875	63760.0	3806.81005859375	5154.60009765625	5716.5400390625	1065.47998046875	11484.5	21492.900390625	11814.2880859375	1230.0899658203125	1615.4599609375	29898.849609375	9832.4697265625	5002.25	3168.93994140625	744.030029296875	6305.7998046875	2650.949951171875	7503.27587890625
2009-10-09	2911.715087890625	23771.0	3527.978271484375	315.54998779296875	4752.89990234375	2547.010009765625	64071.0	3799.610107421875	5161.89990234375	5711.8798828125	1071.489990234375	11436.900390625	21499.439453125	11743.1884765625	1233.8199462890625	1646.7900390625	30039.7109375	10016.3896484375	4945.2001953125	3163.25	746.8699951171875	6291.64013671875	2652.510009765625	7571.9248046875
2009-10-12	2894.48291015625	24141.0	3641.591552734375	320.7099914550781	4739.7998046875	2559.260009765625		3845.800048828125	5210.2001953125	5783.22998046875	1076.18994140625		21299.349609375	11748.7880859375	1233.3299560546875	1639.81005859375	30475.4296875		5054.25	3178.8798828125	751.8599853515625	6377.77978515625	2680.469970703125	7599.8447265625
2009-10-13	2936.19091796875	23929.0	3617.673095703125	319.5299987792969	4785.7001953125	2532.02001953125	64646.0	3801.389892578125	5154.2001953125	5714.31005859375	1073.18994140625	11413.5	21467.359375	11608.2880859375	1233.510009765625	1628.9300537109375	30611.099609375	10076.5595703125		3169.4599609375	746.6699829101562	6321.259765625	2668.39990234375	7596.56494140625
2009-10-14	2970.531982421875	24348.0	3669.09765625	325.4700012207031	4831.10009765625	2584.2900390625	66201.0	3882.669921875	5256.10009765625	5854.14013671875	1092.02001953125	11532.7998046875	21886.48046875	11870.888671875	1246.8399658203125	1649.0899658203125	30881.099609375	10060.2099609375	5118.2001953125	3186.47998046875	731.469970703125	6405.919921875	2708.47998046875	7695.71484375
2009-10-15	2979.7880859375	24340.0	3707.3662109375	325.19000244140625	4859.89990234375	2584.389892578125	66703.0	3883.830078125	5223.0	5830.77001953125	1096.56005859375	11504.5	21999.080078125	11849.6884765625	1246.8599853515625	1658.989990234375	31017.73046875	10238.650390625	5108.85009765625	3191.2900390625	692.719970703125	6383.18994140625	2712.14990234375	7710.36474609375
2009-10-16	2976.633056640625	24152.0	3731.28515625	322.30999755859375	4836.39990234375	2578.139892578125	66200.0	3827.60009765625	5190.2001953125	5743.39013671875	1087.6800537109375	11504.7998046875	21929.900390625	11676.388671875	1256.77001953125	1640.3599853515625	30726.30078125	10257.5595703125	5142.14990234375	3207.199951171875	717.1199951171875	6345.259765625	2708.1201171875	7715.06494140625
2009-10-19	3038.27294921875	24426.0	3752.214599609375	327.0299987792969	4792.7998046875	2606.929931640625	67239.0	3892.360107421875	5281.5	5852.56005859375	1097.9100341796875	11538.400390625	22200.4609375	11885.2880859375	1261.489990234375	1649.0699462890625	30927.109375	10236.509765625		3220.919921875	731.6099853515625	6436.3701171875	2711.699951171875	7751.2841796875
2009-10-20	3084.4541015625	24228.0	3706.769287109375	324.9200134277344	4846.2001953125	2584.590087890625	65303.0	3871.449951171875	5243.39990234375	5811.77001953125	1091.06005859375	11538.099609375	22384.9609375	11790.1884765625	1265.739990234375	1659.1500244140625	31000.939453125	10336.83984375	5114.4501953125	3252.56005859375	725.5999755859375	6427.2900390625	2711.090087890625	7753.484375
2009-10-21	3070.589111328125	24176.0	3695.406982421875	325.5	4838.60009765625	2578.030029296875	65486.0	3873.219970703125	5257.89990234375	5833.490234375	1081.4000244140625	11442.0	22318.109375	11875.1884765625	1260.06005859375	1653.8599853515625	30889.05078125	10333.3896484375	5063.60009765625	3218.219970703125	716.3499755859375	6434.66015625	2692.550048828125	7701.46484375
2009-10-22	3051.412109375	23813.0	3737.2646484375	320.69000244140625	4812.7998046875	2556.550048828125	66135.0	3820.85009765625	5207.39990234375	5762.93017578125	1092.9100341796875	11533.400390625	22210.51953125	11828.587890625	1260.02001953125	1630.3299560546875	30761.759765625	10267.169921875	4988.60009765625	3201.699951171875	708.760009765625	6405.91015625	2681.969970703125	7607.89501953125
2009-10-23	3107.846923828125	23421.0	3689.42822265625	320.1400146484375	4859.39990234375	2547.340087890625	65059.0	3808.239990234375	5242.60009765625	5740.25	1079.5999755859375	11382.099609375	22589.73046875	11739.7880859375	1267.0999755859375	1640.1700439453125	30617.6796875	10282.990234375	4997.0498046875	3214.929931640625		6378.06005859375	2715.340087890625	7649.24462890625
2009-10-26	3109.56591796875	23002.0	3647.5703125	312.6499938964844	4830.2998046875	2493.25	65086.0	3744.449951171875	5191.7001953125	5642.16015625	1066.949951171875	11234.900390625		11622.587890625	1259.9200439453125	1657.1099853515625	30280.080078125	10362.6201171875	4970.89990234375		711.8300170898438	6303.35009765625	2716.6201171875	7668.36474609375
2009-10-27	3021.458984375	22830.0	3647.5703125	311.1300048828125	4753.5	2443.0400390625	63161.0	3743.949951171875	5201.0	5635.02001953125	1063.4100341796875	11053.5	22169.58984375	11633.98828125	1260.300048828125	1649.530029296875	29312.83984375	10212.4599609375	4846.7001953125	3192.469970703125	714.5399780273438	6367.97021484375	2694.5	7657.3046875
2009-10-28	3031.3291015625	22316.0	3624.25	303.2900085449219	4685.10009765625	2371.9599609375	60162.0	3663.780029296875	5080.39990234375	5496.27001953125	1042.6300048828125	10805.2998046875	21761.580078125	11429.7880859375	1249.050048828125	1609.7099609375	28670.900390625	10075.0498046875	4826.14990234375	3202.780029296875	703.9500122070312	6279.93994140625	2648.97998046875	7533.91552734375
2009-10-29	2960.466064453125	22773.0	3687.036376953125	309.6499938964844	4574.7001953125	2440.449951171875	63721.0	3714.02001953125	5137.7001953125	5587.4501953125	1066.1099853515625	11075.2001953125	21264.990234375	11683.388671875	1241.75	1585.8499755859375	29247.830078125	9891.099609375	4750.5498046875	3195.6201171875	690.0999755859375	6351.27001953125	2632.31005859375	7355.65625
2009-10-30	2995.847900390625	22060.0	3623.6513671875	302.3599853515625	4643.2001953125	2392.719970703125	61546.0	3607.68994140625	5044.60009765625	5414.9599609375	1036.18994140625	10910.7998046875	21752.869140625	11414.7880859375	1243.22998046875	1580.68994140625	28646.029296875	10034.740234375	4711.7001953125	3215.6201171875	685.239990234375	6285.759765625	2651.1298828125	7340.04638671875
2009-11-02	3076.64892578125	22298.0	3587.774658203125	302.82000732421875	4540.39990234375	2397.409912109375		3639.4599609375	5104.5	5430.81982421875	1042.8800048828125	10878.400390625	21620.189453125	11465.7880859375	1241.760009765625	1559.0899658203125		9802.9501953125		3183.739990234375	677.219970703125	6291.22021484375	2645.429931640625	7335.146484375
2009-11-03	3114.22705078125	21947.0	3651.75634765625	300.1099853515625	4531.5	2351.090087890625	62643.0	3584.25	5037.2001953125	5353.35009765625	1045.4100341796875	11025.900390625	21240.060546875	11242.388671875	1242.3199462890625	1549.9200439453125	28886.529296875		4563.89990234375	3158.989990234375	668.47998046875	6213.35009765625	2621.550048828125	7322.896484375
2009-11-04	3128.537109375	22386.0	3647.5703125	305.8800048828125	4540.10009765625	2401.169921875	63913.0	3670.330078125	5107.89990234375	5444.22998046875	1046.5	11071.2001953125	21614.76953125	11387.6884765625	1253.8399658203125	1579.9300537109375	29430.509765625	9844.3095703125	4710.7998046875	3166.7099609375	686.4099731445312	6267.10986328125	2648.639892578125	7467.005859375
2009-11-05	3155.052978515625	22582.0	3618.8681640625	307.8299865722656	4508.0	2419.080078125	64816.0	3708.72998046875	5125.60009765625	5480.919921875	1066.6300048828125	11180.7001953125	21479.080078125	11548.888671875	1253.9599609375	1552.239990234375	29735.33984375	9717.4404296875	4765.5498046875	3144.510009765625	681.9099731445312	6285.2001953125	2629.35009765625	7417.42578125
2009-11-06	3164.037109375	22550.0	3587.774658203125	307.1400146484375	4594.0	2431.7099609375	64466.0	3707.2900390625	5142.7001953125	5488.25	1069.300048828125	11250.400390625	21829.720703125	11580.587890625	1260.760009765625	1572.4599609375	29868.619140625	9789.349609375	4796.14990234375	3160.159912109375	698.6300048828125	6293.60986328125	2658.2099609375	7463.015625
2009-11-09	3175.5849609375	23066.0	3588.371826171875	314.4599914550781	4674.89990234375	2484.300048828125	66214.0	3785.489990234375	5235.2001953125	5619.72021484375	1093.0799560546875	11486.900390625	22207.55078125	11816.7880859375	1267.75	1576.7900390625	30646.240234375	9808.990234375	4898.39990234375	3165.06005859375	713.47998046875	6385.14013671875	2693.3798828125	7536.66552734375
2009-11-10	3178.610107421875	23014.0	3647.5703125	313.260009765625	4733.60009765625	2465.35009765625	66303.0	3785.590087890625	5230.60009765625	5613.2001953125	1093.010009765625	11426.7001953125	22268.16015625	11813.98828125	1274.0799560546875	1582.300048828125	30788.19921875	9870.73046875	4881.7001953125	3167.409912109375	708.2000122070312	6369.10009765625	2707.60009765625	7593.455078125
2009-11-11	3175.19189453125	23267.0	3633.2197265625	317.9700012207031	4757.0	2477.97998046875	66431.0	3814.389892578125	5266.7998046875	5668.35009765625	1098.510009765625	11439.7998046875	22627.2109375	11801.388671875	1270.1500244140625	1594.8199462890625	31097.640625	9871.6796875	5003.9501953125	3161.5400390625	717.9000244140625	6374.7001953125	2740.429931640625	7668.02490234375
2009-11-12	3172.945068359375	23209.0	3734.275390625	317.05999755859375	4747.89990234375	2480.929931640625	64448.0	3808.070068359375	5276.5	5663.9599609375	1087.239990234375	11360.7998046875	22397.5703125	11834.48828125	1271.75	1572.72998046875	30759.849609375	9804.490234375	4952.64990234375	3172.080078125	696.719970703125	6355.759765625	2726.239990234375	7670.89501953125
2009-11-13	3187.64697265625	23284.0	3707.3662109375	317.3699951171875	4706.39990234375	2506.469970703125	65326.0	3806.010009765625	5296.39990234375	5686.830078125	1093.47998046875	11407.7001953125	22553.630859375	11866.98828125	1270.9599609375	1571.989990234375	31002.08984375	9770.3095703125	4998.9501953125	3158.139892578125	698.3300170898438	6351.080078125	2727.22998046875	7665.5947265625
2009-11-16	3275.048095703125	23620.0	3677.46875	322.1600036621094	4755.2001953125	2535.320068359375	66627.0	3863.159912109375	5382.7001953125	5804.81982421875	1109.300048828125	11512.2998046875	22943.98046875	11986.888671875	1278.31005859375	1592.469970703125		9791.1796875	5058.0498046875	3173.969970703125	706.75	6422.81005859375		7792.64453125
2009-11-17	3282.888916015625	23381.0	3692.418212890625	321.0799865722656	4729.39990234375	2527.050048828125	67406.0	3829.06005859375	5345.89990234375	5778.43017578125	1110.3199462890625	11630.0	22914.150390625	11959.388671875	1279.949951171875	1585.97998046875	31400.19921875	9729.9296875	5062.25	3131.510009765625	706.5499877929688	6376.39990234375	2764.949951171875	7733.1748046875
2009-11-18	3303.23388671875	23335.0	3677.46875	319.4200134277344	4739.0	2525.43994140625	66516.0	3828.159912109375	5342.10009765625	5787.60986328125	1109.800048828125	11652.7001953125	22840.330078125	12034.388671875	1275.0999755859375	1603.969970703125	31056.619140625	9676.7998046875	5054.7001953125	3141.179931640625	707.260009765625	6368.97021484375	2745.0400390625	7766.654296875
2009-11-19	3320.612060546875	22823.0	3672.086669921875	313.30999755859375	4749.2001953125	2485.610107421875	66327.0	3760.219970703125	5267.7001953125	5702.18017578125	1094.9000244140625	11600.2998046875	22643.16015625	11846.1884765625	1276.6500244140625	1620.5400390625	30817.669921875	9549.4697265625	4989.0	3141.179931640625	700.4199829101562	6286.81005859375	2758.7900390625	7759.9443359375
2009-11-20	3308.345947265625	22512.0	3617.673095703125	310.0299987792969	4685.7998046875	2483.4599609375		3729.360107421875	5251.39990234375	5663.14990234375	1091.3800048828125	11579.2998046875	22455.83984375	11719.2880859375	1274.3599853515625	1620.5999755859375	30666.509765625	9497.6796875	5052.4501953125	3113.6298828125	695.25	6277.4599609375	2761.5400390625	7682.93505859375
2009-11-23	3338.6630859375	22956.0	3641.591552734375	317.0400085449219	4717.0	2521.919921875	66809.0	3813.169921875	5355.5	5801.47998046875	1106.239990234375	11624.0	22771.390625	11940.48828125	1270.8800048828125	1619.050048828125	31126.169921875		5103.5498046875	3112.97998046875	690.4099731445312	6410.240234375	2797.8798828125	7687.11474609375
2009-11-24	3223.52587890625	22708.0	3647.5703125	315.8599853515625	4685.0	2502.93994140625	67317.0	3784.6201171875	5324.0	5769.31005859375	1105.6500244140625	11539.599609375	22423.140625	11905.1884765625	1272.0899658203125	1606.4200439453125	30961.990234375	9401.580078125	5090.5498046875	3107.610107421875	676.219970703125	6397.52978515625	2779.97998046875	7714.52490234375
2009-11-25	3290.1650390625	22742.0	3677.46875	318.239990234375	4722.2001953125	2503.530029296875	67917.0	3809.159912109375	5364.7998046875	5803.02001953125	1110.6300048828125	11636.900390625	22611.80078125	11965.7880859375	1271.0	1611.8800048828125	31364.0390625	9441.6396484375	5108.14990234375	3115.389892578125	695.6900024414062	6422.2001953125	2792.840087890625	7756.2744140625
2009-11-26	3170.97900390625	21922.0	3677.46875	306.7200012207031	4708.60009765625	2426.39990234375	66392.0	3679.22998046875	5194.10009765625	5614.169921875		11436.7998046875	22210.41015625	11657.48828125	1270.6099853515625	1599.52001953125	30447.830078125	9383.240234375	5005.5498046875	3127.31005859375	685.72998046875	6283.3798828125	2762.219970703125	7739.12451171875
2009-11-27	3096.264892578125	22205.0	3618.2705078125	309.5199890136719	4572.10009765625	2456.820068359375	67082.0	3721.449951171875	5245.7001953125	5685.60986328125	1091.489990234375	11464.400390625	21134.5	11776.7880859375		1524.5	30775.44921875	9081.51953125	4941.75	3094.43994140625	680.3699951171875	6336.66015625		7490.8759765625
2009-11-30	3195.301025390625	21928.0	3605.713623046875	305.8999938964844	4701.39990234375	2421.2900390625	67044.0	3680.14990234375	5190.7001953125	5625.9501953125	1095.6300048828125	11447.2001953125	21821.5	11644.6884765625	1259.1099853515625	1555.5999755859375	30957.109375	9345.5498046875	5032.7001953125	3125.52001953125	689.0700073242188	6260.9501953125	2732.1201171875	7582.1748046875
2009-12-01	3235.363037109375	22556.0	3626.641357421875	315.44000244140625	4719.0	2490.06005859375	68546.0	3775.739990234375	5312.2001953125	5776.60986328125	1108.8599853515625	11707.2998046875	22113.150390625	11862.087890625	1266.7099609375	1569.719970703125	31750.580078125	9572.2001953125	5122.0	3146.60009765625	710.010009765625	6372.080078125	2770.949951171875	7649.19482421875
2009-12-02	3269.7509765625	22573.0	3587.774658203125	316.44000244140625	4762.39990234375	2516.6201171875	68615.0	3795.919921875	5327.39990234375	5781.68017578125	1109.239990234375	11779.7001953125	22289.5703125	11868.7880859375	1271.1500244140625	1591.6300048828125	32111.7890625	9608.9404296875	5123.25	3149.449951171875	693.510009765625	6386.5400390625	2796.340087890625	7677.5849609375
2009-12-03	3264.6279296875	22616.0	3625.4453125	317.6099853515625	4774.60009765625	2525.139892578125	68315.0	3799.110107421875	5313.0	5770.35009765625	1099.9200439453125	11636.599609375	22553.869140625	11905.2880859375	1272.3499755859375	1615.0	31967.4296875	9977.669921875	5131.7001953125	3153.929931640625	706.8400268554688	6444.080078125	2808.179931640625	7684.634765625
2009-12-04	3317.0439453125	22926.0	3611.692626953125	321.1300048828125	4702.2001953125	2538.840087890625	67604.0	3846.6201171875	5322.39990234375	5817.64990234375	1105.97998046875	11510.7998046875	22498.150390625	12032.1884765625	1270.199951171875	1624.760009765625	32105.390625	10022.58984375	5108.89990234375	3146.4599609375	701.5800170898438	6501.16015625	2791.010009765625	7650.875
2009-12-07	3331.89697265625	22789.0	3566.845703125	320.25	4676.5	2533.860107421875	68512.0	3840.050048828125	5310.7001953125	5784.75	1103.25	11489.599609375	22324.9609375	12011.7880859375	1265.3599853515625	1632.6500244140625	32085.169921875	10167.599609375	5066.7001953125	3138.580078125		6470.60986328125	2796.97998046875	7775.6044921875
2009-12-08	3296.6640625	22404.0	3525.586181640625	315.42999267578125	4670.60009765625	2509.47998046875	67729.0	3785.300048828125	5223.10009765625	5688.580078125	1091.93994140625	11368.900390625	22060.51953125	11808.888671875	1261.4599609375	1627.780029296875	31710.390625	10140.4697265625	5147.9501953125	3137.300048828125	698.8200073242188	6399.740234375	2805.5	7768.67431640625
2009-12-09	3239.568115234375	22236.0	3557.87646484375	312.8800048828125	4637.89990234375	2470.550048828125	68012.0	3757.389892578125	5203.89990234375	5647.83984375	1095.949951171875	11379.2001953125	21741.759765625	11541.1884765625	1255.760009765625	1634.1700439453125	31670.2109375	10004.7197265625	5112.0	3127.639892578125	694.7100219726562	6351.7099609375	2797.2099609375	7797.38427734375
2009-12-10	3254.263916015625	22386.0	3581.794189453125	317.69000244140625	4606.7001953125	2483.590087890625	68728.0	3798.3798828125	5244.39990234375	5709.02001953125	1102.3499755859375	11464.599609375	21700.0390625	11594.6884765625	1259.9000244140625	1652.72998046875	31916.599609375	9862.8203125	5134.64990234375	3132.280029296875		6410.64013671875	2781.860107421875	7677.875
2009-12-11	3247.318115234375	22412.0	3576.413330078125	320.1400146484375	4635.2001953125	2487.3798828125	69267.0	3803.719970703125	5261.60009765625	5756.2900390625	1106.4100341796875	11423.900390625	21902.109375	11615.98828125	1260.0	1656.9000244140625	31901.689453125	10107.8701171875	5117.2998046875	3127.97998046875	703.6400146484375	6411.580078125	2800.75	7795.0341796875
2009-12-14	3302.904052734375	22652.0	3587.774658203125	322.510009765625	4654.0	2506.860107421875	69349.0	3830.43994140625	5315.2998046875	5802.259765625	1114.1099853515625	11545.7001953125	22085.75	11705.888671875	1265.449951171875	1664.77001953125	32009.880859375	10105.6796875	5105.7001953125	3098.800048828125	709.739990234375	6433.08984375	2799.5400390625	7819.09423828125
2009-12-15	3274.4599609375	22617.0	3587.774658203125	325.19000244140625	4673.5	2508.760009765625	69311.0	3834.090087890625	5285.7998046875	5811.33984375	1107.9300537109375	11541.0	21813.919921875	11735.48828125	1270.81005859375	1665.8499755859375	31902.599609375	10083.48046875	5033.0498046875	3117.110107421875	709.6400146484375	6439.39990234375	2798.699951171875	7807.58447265625
2009-12-16	3255.212890625	22890.0		328.6099853515625	4661.89990234375	2527.669921875	68622.0	3875.820068359375	5320.2998046875	5903.43017578125	1109.1800537109375	11637.0	21611.740234375	11863.1884765625	1269.030029296875	1664.239990234375	31956.25	10177.41015625	5042.0498046875	3132.300048828125	716.010009765625	6532.31982421875	2813.929931640625	7751.564453125
2009-12-17	3179.077880859375	22678.0	3557.87646484375	326.67999267578125	4670.2998046875	2490.68994140625	67068.0	3830.820068359375	5217.60009765625	5844.43994140625	1096.0799560546875	11473.099609375	21347.630859375	11696.888671875	1266.969970703125	1647.8399658203125	31948.41015625	10163.7998046875	5041.75	3122.919921875	715.8099975585938	6489.22998046875	2813.27001953125	7742.13427734375
2009-12-18	3113.885986328125	22472.0	3527.978271484375	324.6300048828125	4650.5	2453.06005859375	66794.0	3794.43994140625	5196.7998046875	5831.2099609375	1102.469970703125	11463.400390625	21175.880859375	11644.98828125		1647.0400390625	31834.0703125	10142.0498046875	4987.7001953125	3154.22998046875	715.6799926757812	6464.31982421875	2802.590087890625	7753.59423828125
2009-12-21	3122.972900390625	22739.0	3587.774658203125	330.510009765625	4635.10009765625	2482.610107421875	65925.0	3872.06005859375	5294.0	5930.52978515625	1114.050048828125	11554.7001953125	20948.099609375	11830.7880859375	1255.6600341796875	1644.22998046875	31799.23046875	10183.4697265625	4952.60009765625	3149.800048828125	715.1699829101562	6504.43994140625	2786.81005859375	7787.234375
2009-12-22	3050.52001953125	22983.0	3603.91943359375	332.4800109863281	4704.2001953125	2489.10009765625	67418.0	3898.3798828125	5328.7001953125	5945.68994140625	1118.02001953125	11628.0	21092.0390625	11890.7880859375	1260.4200439453125	1655.5400390625	32240.3203125	10378.0302734375	4985.85009765625	3179.179931640625	724.4000244140625	6582.89990234375	2823.820068359375	7855.96337890625
2009-12-23	3073.777099609375	23109.0	3605.713623046875	332.8299865722656	4739.2998046875	2489.56005859375	67589.0	3910.75	5372.39990234375	5957.43994140625	1120.5899658203125	11658.7001953125	21328.740234375	11967.48828125	1260.530029296875	1661.3499755859375	32450.23046875		5144.60009765625	3209.56005859375	729.7999877929688	6579.97998046875	2841.56005859375	7901.462890625
2009-12-24	3153.409912109375		3599.135986328125	333.6000061035156	4790.89990234375	2490.469970703125		3912.72998046875	5402.39990234375		1126.47998046875	11754.599609375	21517.0		1263.93994140625	1682.3399658203125	32548.529296875	10536.919921875	5178.39990234375	3205.199951171875	727.2100219726562	6579.97998046875		7963.5029296875
2009-12-25	3141.35302734375																	10494.7099609375			730.4099731445312			7972.552734375
2009-12-28	3188.784912109375	23303.0	3587.774658203125	336.1099853515625		2516.080078125	67902.0	3947.14990234375		6002.919921875	1127.780029296875		21480.220703125	12023.1884765625	1272.72998046875	1685.5899658203125	32610.509765625	10634.23046875			733.7100219726562	6591.009765625	2855.679931640625	8057.45263671875
2009-12-29	3211.760009765625	23376.0	3590.16650390625	337.2799987792969	4845.10009765625	2525.929931640625	68296.0	3959.97998046875	5437.60009765625	6011.5498046875	1126.199951171875	11701.7998046875	21499.439453125	12035.087890625	1275.219970703125	1672.47998046875	32626.2890625	10638.0595703125	5187.9501953125	3225.1298828125	742.1599731445312	6608.52001953125	2869.760009765625	8053.79248046875
2009-12-30	3262.60009765625	23248.0	3617.673095703125	335.1400146484375	4833.2998046875	2510.659912109375	68588.0	3935.5	5397.89990234375	5957.43017578125	1126.4200439453125	11717.5	21496.619140625	11939.98828125	1271.1199951171875	1682.77001953125	32448.740234375	10546.4404296875	5169.4501953125	3220.909912109375	734.5399780273438	6545.91015625	2879.760009765625	8112.2421875
2009-12-31	3277.138916015625		3604.517578125	335.3299865722656	4870.60009765625	2511.6201171875		3936.330078125	5412.89990234375		1115.0999755859375	11746.099609375	21872.5		1272.780029296875		32120.470703125		5201.0498046875	3230.14990234375		6545.91015625		8188.072265625
2010-01-01			3604.517578125
2010-01-04	3243.760009765625	23545.0	3623.6513671875	343.0299987792969	4876.2998046875	2563.969970703125	70045.0	4013.969970703125	5500.2998046875	6048.2998046875	1132.989990234375	11866.900390625	21823.279296875	12145.0869140625	1275.75	1696.1400146484375	32758.529296875	10654.7900390625	5232.2001953125		732.280029296875	6631.43994140625	2894.550048828125	8207.8095703125
2010-01-05	3282.178955078125	23556.0	3629.6318359375	342.0199890136719	4924.2998046875	2587.77001953125	70240.0	4012.909912109375	5522.5	6031.85986328125	1136.52001953125	11888.099609375	22279.580078125	12204.3876953125	1288.239990234375	1690.6199951171875	32732.759765625	10681.830078125	5277.89990234375	3268.18994140625	732.1099853515625	6579.259765625	2920.280029296875	8211.3603515625
2010-01-06	3254.215087890625	23622.0	3626.641357421875	341.4800109863281	4921.39990234375	2596.429931640625	70729.0	4017.669921875	5530.0	6034.330078125	1137.1400146484375	11944.5	22416.669921875	12222.4873046875	1293.1700439453125	1705.3199462890625	32830.16015625	10731.4501953125	5281.7998046875	3271.570068359375	735.72998046875	6559.41015625	2930.489990234375	8327.580078125
2010-01-07	3192.77587890625	23709.0	3584.78466796875	340.54998779296875	4899.39990234375	2590.679931640625	70451.0	4024.800048828125	5526.7001953125	6019.35986328125	1141.68994140625	11887.5	22269.44921875	12166.287109375	1291.4200439453125	1683.449951171875	33064.5703125	10681.66015625	5263.10009765625	3284.81005859375	734.6300048828125	6555.35986328125	2913.25	8237.3798828125
2010-01-08	3195.9970703125	23811.0	3598.537353515625	341.94000244140625	4912.10009765625	2591.639892578125	70263.0	4045.139892578125	5534.2001953125	6037.60986328125	1144.97998046875	11953.7998046875	22296.75	12162.9873046875	1292.97998046875	1695.260009765625	32892.0390625	10798.3203125	5244.75	3310.22998046875	738.9600219726562	6617.8798828125	2922.760009765625	8280.8603515625
2010-01-11	3212.75	23775.0	3596.743408203125	340.5199890136719	4950.7001953125	2585.860107421875	70433.0	4043.090087890625	5538.10009765625	6040.5	1146.97998046875	11947.099609375	22411.51953125	12074.4873046875	1294.510009765625	1694.1199951171875	32935.37890625		5249.39990234375	3303.75	746.9500122070312	6592.259765625	2933.530029296875	8323.7802734375
2010-01-12	3273.966064453125	23583.0	3575.8154296875	336.7699890136719	4899.5	2565.050048828125	70076.0	4000.050048828125	5498.7001953125	5943.0	1136.219970703125	11820.2001953125	22326.640625	11966.087890625	1292.8499755859375	1698.6400146484375	32792.66015625	10879.1396484375	5210.39990234375	3290.2900390625	745.239990234375	6541.89990234375	2916.110107421875	8309.330078125
2010-01-13	3172.657958984375	23658.0	3557.2783203125	338.17999267578125	4868.10009765625	2575.110107421875	70385.0	4000.860107421875	5473.5	5963.14013671875	1145.6800537109375	11853.599609375	21748.599609375	11958.2880859375	1289.510009765625	1671.4100341796875	32836.078125	10735.0302734375	5233.9501953125	3276.199951171875	746.739990234375	6554.5498046875	2888.3798828125	8196.51953125
2010-01-14	3215.550048828125	23806.0	3521.998779296875	340.6099853515625	4898.0	2571.3701171875	69801.0	4015.77001953125	5498.2001953125	5988.8798828125	1148.4599609375	11804.400390625	21716.94921875	11999.7880859375	1294.7099609375	1685.77001953125	32729.580078125	10907.6796875	5259.89990234375	3278.330078125	749.4199829101562	6627.419921875	2909.52001953125	8289.9404296875
2010-01-15	3224.152099609375	23472.0	3474.16162109375	337.989990234375	4899.60009765625	2536.449951171875	68978.0	3954.3798828125	5455.39990234375	5875.97021484375	1136.030029296875	11685.400390625	21654.16015625	11844.98828125	1298.5799560546875	1701.800048828125	32262.30078125	10982.099609375	5252.2001953125	3257.949951171875	746.52001953125	6576.02001953125	2908.419921875	8356.849609375
2010-01-18	3237.097900390625	23510.0	3450.242919921875	339.0299987792969	4911.10009765625	2552.7099609375	69401.0	3977.4599609375	5494.39990234375	5918.5498046875		11750.5	21460.009765625	11870.6884765625	1297.989990234375	1711.780029296875	32482.73046875	10855.080078125	5274.85009765625	3247.10009765625	746.8900146484375	6603.77978515625	2912.02001953125	8337.7802734375
2010-01-19	3246.8740234375	23706.0	3449.645263671875	341.6099853515625	4861.2001953125	2547.360107421875	69909.0	4009.669921875	5513.10009765625	5976.47998046875	1150.22998046875	11763.400390625	21677.98046875	12022.587890625	1300.3499755859375	1710.219970703125	32473.05078125	10764.900390625	5225.64990234375	3227.590087890625	736.47998046875	6633.85986328125	2912.919921875	8248.9599609375
2010-01-20	3151.85009765625	23126.0	3505.25537109375	336.29998779296875	4868.2001953125	2516.679931640625	68200.0	3928.949951171875	5420.7998046875	5851.52978515625	1138.0400390625	11679.2998046875	21286.169921875	11708.98828125	1306.6199951171875	1714.3800048828125	32025.33984375	10737.51953125	5221.7001953125	3227.25	731.7999877929688	6586.52978515625	2893.1298828125	8220.8896484375
2010-01-21	3158.863037109375	22876.0	3539.9375	332.1700134277344	4827.2001953125	2484.260009765625	66270.0	3862.159912109375	5335.10009765625	5746.97021484375	1116.47998046875	11469.099609375	20862.669921875	11443.98828125	1308.3599853515625	1722.010009765625	31205.30078125	10868.41015625	5094.14990234375	3225.2900390625	718.989990234375	6578.9501953125	2850.97998046875	8127.83251953125
2010-01-22	3128.587890625	22568.0	3464.59423828125	329.4800109863281	4750.60009765625	2475.81005859375	66220.0	3820.780029296875	5303.0	5695.31982421875	1091.760009765625	11343.400390625	20726.1796875	11373.388671875	1300.449951171875	1684.3499755859375	30830.91015625	10590.5498046875	5036.0	3190.429931640625	714.0999755859375	6493.9599609375	2819.7099609375	7927.27294921875
2010-01-25	3094.410888671875	22373.0	3465.19189453125	328.510009765625	4717.89990234375	2475.139892578125		3781.85009765625	5260.2998046875	5631.3701171875	1096.780029296875	11354.5	20598.55078125	11249.2880859375	1296.7900390625	1670.199951171875	30465.060546875	10512.6904296875	5007.89990234375	3188.659912109375	710.3900146484375	6451.2998046875	2811.7099609375	7872.95361328125
2010-01-26	3019.39404296875	22408.0	3431.705810546875	329.6499938964844		2496.449951171875	65524.0	3807.0400390625	5276.89990234375	5668.93017578125	1092.1700439453125	11361.2001953125	20109.330078125	11347.2880859375	1283.02001953125	1637.3399658203125	30651.560546875	10325.2802734375		3209.06005859375	701.6599731445312	6484.22998046875	2740.330078125	7598.77490234375
2010-01-27	2986.60693359375	21998.0	3342.60986328125	327.260009765625	4644.60009765625	2493.669921875	65070.0	3759.800048828125	5217.5	5643.2001953125	1097.5	11344.099609375	20033.0703125	11042.189453125	1265.77001953125	1625.47998046875	30610.830078125	10252.080078125	4853.10009765625	3193.570068359375	690.4600219726562	6473.02978515625	2706.260009765625	7559.99462890625
2010-01-28	2994.14306640625	21603.0	3312.71142578125	323.95001220703125	4673.2998046875	2486.510009765625	65588.0	3688.7900390625	5145.7001953125	5540.330078125	1084.530029296875	11274.2001953125	20356.369140625	10829.2890625	1264.510009765625	1642.4300537109375	30811.349609375	10414.2900390625	4867.25	3183.60009765625	689.719970703125	6442.41015625	2757.679931640625	7694.544921875
2010-01-29	2989.2919921875	21896.0	3378.4873046875	327.8999938964844	4569.60009765625	2505.199951171875	65402.0	3739.4599609375	5188.5	5608.7900390625	1073.8699951171875	11094.2998046875	20121.990234375	10947.689453125	1259.1600341796875	1602.4300537109375	30391.609375	10198.0400390625	4882.0498046875	3164.64990234375	696.5499877929688	6440.72021484375	2745.35009765625	7640.40478515625
2010-02-01	2941.360107421875	22012.0	3378.4873046875	331.30999755859375	4524.10009765625	2537.7099609375	66572.0	3762.010009765625	5247.39990234375	5654.47998046875	1089.18994140625	11317.599609375	20243.75	10995.189453125		1606.43994140625		10205.01953125	4899.7001953125	3150.969970703125	697.6099853515625	6496.330078125	2736.169921875	7524.63525390625
2010-02-02	2934.712890625	22414.0	3438.8818359375	334.0400085449219	4605.2998046875	2547.110107421875	67163.0	3812.1298828125	5283.2998046875	5709.66015625	1103.3199462890625	11408.2998046875	20272.1796875	11140.888671875	1263.760009765625	1595.81005859375	30876.650390625	10371.08984375	4830.10009765625	3147.3701171875	694.0700073242188	6550.1201171875	2720.8701171875	7429.57568359375
2010-02-03	3003.8349609375	22169.0	3498.080322265625	333.0299987792969	4647.89990234375	2529.659912109375	67109.0	3793.469970703125	5253.2001953125	5672.08984375	1097.280029296875	11390.5	20722.080078125	10888.3896484375	1267.1500244140625	1615.02001953125	31287.0390625	10404.330078125	4931.85009765625	3135.110107421875	707.6500244140625	6553.7998046875	2764.840087890625	7547.94482421875
2010-02-04	2995.30810546875	21405.0	3545.9169921875	323.2300109863281	4621.60009765625	2454.89990234375	63934.0	3689.25	5139.2998046875	5533.240234375	1063.1099853515625	11128.7998046875	20341.640625	10241.689453125	1265.030029296875	1616.4200439453125	30603.7109375	10355.98046875	4845.35009765625	3148.93994140625	702.52001953125	6396.509765625	2744.97998046875	7542.00537109375
2010-02-05	2939.402099609375	20816.0	3504.657958984375	315.0400085449219	4514.10009765625	2392.52001953125	62763.0	3563.760009765625	5060.89990234375	5434.33984375	1066.18994140625	11223.099609375	19665.080078125	10103.2900390625	1247.9000244140625	1567.1199951171875	30630.73046875	10057.08984375	4718.64990234375	3104.989990234375	691.4099731445312	6264.330078125	2683.56005859375	7217.796875
2010-02-08	2935.174072265625	20938.0	3542.927001953125	316.5	4521.39990234375	2402.14990234375	63153.0	3607.27001953125	5092.2998046875	5484.85009765625	1056.739990234375	11115.2998046875	19550.890625	10206.2890625	1235.219970703125	1552.7900390625	30649.439453125	9951.8203125	4760.39990234375	3093.449951171875	688.0900268554688	6347.14013671875	2693.6201171875	7215.8466796875
2010-02-09	2948.842041015625	20819.0	3498.080322265625	317.05999755859375	4505.10009765625	2413.179931640625	64718.0	3612.760009765625	5111.7998046875	5498.259765625	1070.52001953125	11274.2001953125	19790.279296875	10275.3896484375	1233.8599853515625	1570.489990234375	30818.48046875	9932.900390625	4792.64990234375	3076.449951171875	685.8900146484375	6314.75	2745.02001953125	7361.00634765625
2010-02-10	2982.5	21242.0	3527.978271484375	316.1000061035156	4513.39990234375	2440.7900390625	65051.0	3635.610107421875	5132.0	5536.3701171875	1068.1300048828125	11286.2998046875	19922.220703125	10454.9892578125	1246.1700439453125	1570.1199951171875	30746.05078125	9963.990234375	4757.2001953125	3085.510009765625	688.4099731445312	6333.990234375	2734.389892578125	7441.8056640625
2010-02-11	2985.4990234375	21076.0	3511.2353515625	316.79998779296875	4554.2998046875	2453.7900390625	66129.0	3616.75	5161.5	5503.93017578125	1078.469970703125	11435.5	20290.689453125	10281.689453125	1249.4200439453125	1597.81005859375	30845.630859375		4826.85009765625	3065.280029296875	695.4099731445312	6403.419921875	2753.6298828125
2010-02-12	3018.133056640625	21036.0	3587.774658203125	315.739990234375	4562.10009765625	2461.469970703125	65855.0	3599.070068359375	5142.5	5500.39013671875	1075.510009765625	11469.7998046875	20268.689453125	10224.8896484375	1253.3900146484375	1593.6600341796875	31005.740234375	10092.1904296875		3080.469970703125	698.030029296875	6416.2001953125	2758.89990234375
2010-02-15		21122.0	3587.774658203125	315.8599853515625	4545.5	2449.7900390625		3609.219970703125	5167.5	5511.10009765625				10293.5888671875			31038.3203125	10013.2998046875	4801.9501953125	3059.530029296875	689.0900268554688	6440.759765625
2010-02-16		21289.0	3632.6220703125	318.8399963378906	4567.7998046875	2475.47998046875		3669.0400390625	5244.10009765625	5592.1201171875	1094.8699951171875	11586.400390625		10393.8896484375		1601.050048828125	31644.76953125	10034.25	4855.75	3087.610107421875	692.72998046875	6497.66015625
2010-02-17		21651.0	3662.519775390625	323.1300048828125	4667.89990234375	2512.840087890625	67285.0	3725.2099609375	5276.60009765625	5648.33984375	1099.510009765625	11635.5	20534.009765625	10498.5888671875	1259.0699462890625	1627.4300537109375	31892.119140625	10306.830078125	4914.0	3111.06005859375	697.489990234375	6567.60009765625	2794.06005859375
2010-02-18		21686.0	3677.46875	324.29998779296875	4654.89990234375	2518.409912109375	67836.0	3747.830078125	5325.10009765625	5680.41015625	1106.75	11694.7998046875	20422.150390625	10574.189453125	1259.0	1621.18994140625	32170.7890625	10335.6904296875	4887.75	3101.77001953125	695.6599731445312	6637.2900390625	2769.18994140625
2010-02-19		21772.0	3731.28515625	325.6000061035156	4635.10009765625	2527.72998046875	67597.0	3769.5400390625	5358.2001953125	5722.0498046875	1109.1700439453125	11709.2998046875	19894.01953125	10676.689453125	1257.6700439453125	1593.9000244140625	32172.109375	10123.580078125	4844.89990234375	3107.090087890625	700.4400024414062	6709.68017578125	2757.139892578125
2010-02-22	3003.39794921875	21705.0	3720.522216796875	325.1199951171875	4717.5	2521.10009765625	67184.0	3756.699951171875	5352.10009765625	5688.43994140625	1108.010009765625	11634.7998046875	20377.26953125	10570.4892578125	1266.43994140625	1627.0999755859375	32034.33984375	10400.4697265625	4856.39990234375	3129.75	705.7999877929688	6687.41015625	2757.4599609375	7560.0048828125
2010-02-23	2982.574951171875	21224.0	3731.28515625	320.989990234375	4718.2998046875	2502.889892578125	66108.0	3707.06005859375	5315.10009765625	5604.06982421875	1094.5999755859375	11526.7001953125	20623.0	10312.8896484375	1266.4300537109375	1628.9000244140625	31850.240234375	10352.099609375	4870.0498046875	3126.3701171875	715.5800170898438	6649.08984375	2782.550048828125	7597.40478515625
2010-02-24	3022.177001953125	21346.0	3718.727783203125	320.9200134277344	4648.5	2514.93994140625	65795.0	3715.679931640625	5342.89990234375	5615.509765625	1105.239990234375	11521.7998046875	20467.740234375	10253.9892578125	1270.780029296875	1612.8299560546875	31788.5390625	10198.830078125	4858.60009765625	3130.8798828125	715.1799926757812	6687.9501953125	2762.139892578125	7529.63525390625
2010-02-25	3060.617919921875	20843.0	3666.1083984375	314.8500061035156	4594.10009765625	2480.64990234375	66121.0	3640.77001953125	5278.2001953125	5532.330078125	1102.93994140625	11631.400390625	20399.5703125	10126.189453125	1270.780029296875	1587.510009765625	31649.099609375	10101.9599609375	4859.75	3151.68994140625	717.0999755859375	6643.9599609375	2749.14990234375	7426.92578125
2010-02-26	3051.943115234375	21068.0	3719.326416015625	317.739990234375	4637.7001953125	2514.8701171875	66503.0	3708.800048828125	5354.5	5598.4599609375	1104.489990234375	11629.599609375	20608.69921875	10333.5888671875		1594.5799560546875	31634.5390625	10126.0302734375	4922.2998046875	3156.10009765625	721.3699951171875	6710.990234375	2750.860107421875	7436.06591796875
2010-03-01	3087.842041015625	21321.0	3752.214599609375	324.3699951171875	4686.5	2543.409912109375	67228.0	3769.5400390625	5405.89990234375	5713.509765625	1115.7099609375	11728.099609375	21056.9296875	10434.8896484375	1283.4000244140625		31765.140625	10172.0595703125		3164.14990234375		6791.47998046875	2774.06005859375	7577.71484375
2010-03-02	3073.10791015625	21431.0	3751.018310546875	328.239990234375	4701.89990234375	2558.77001953125	67779.0	3811.919921875	5484.10009765625	5776.56005859375	1118.31005859375	11828.2998046875	20906.109375	10521.4892578125	1288.0699462890625	1615.1199951171875	32055.0390625	10221.83984375	5017.0	3183.239990234375	733.1900024414062	6820.0400390625	2772.199951171875	7597.5849609375
2010-03-03	3097.0048828125	21745.0	3761.18359375	331.8599853515625	4735.7001953125	2592.56005859375	67641.0	3842.52001953125	5533.2001953125	5817.8798828125	1118.7900390625	11852.900390625	20876.7890625	10664.4892578125	1286.0999755859375	1622.43994140625	32353.5390625	10253.1396484375	5088.10009765625	3198.52001953125	735.0399780273438	6813.16015625	2782.7900390625	7629.48486328125
2010-03-04	3023.373046875	21845.0	3740.2548828125	332.45001220703125	4750.5	2582.9599609375	67815.0	3828.409912109375	5527.2001953125	5795.31982421875	1122.969970703125	11825.0	20575.779296875	10745.2890625	1284.0899658203125	1618.199951171875	32202.0	10145.7197265625	5080.25	3213.56005859375	730.8200073242188	6804.8701171875	2768.699951171875	7569.7646484375
2010-03-05	3031.06494140625	22278.0	3797.0615234375	338.67999267578125	4767.2001953125	2611.030029296875	68847.0	3910.419921875	5599.7998046875	5877.35986328125	1138.699951171875	11975.099609375	20787.970703125	11019.7890625	1299.780029296875	1634.5699462890625	32436.529296875	10368.9599609375	5088.7001953125	3214.639892578125	723.9600219726562	6847.77978515625	2790.2900390625	7666.224609375
2010-03-08	3053.23193359375	22398.0	3838.9189453125	338.1700134277344	4807.89990234375	2600.830078125	68575.0	3903.5400390625	5606.7001953125	5875.91015625	1138.5	11963.7998046875	21196.869140625	11078.2890625	1324.219970703125	1660.0400390625	32520.26953125	10585.919921875	5124.0	3222.81005859375	720.2899780273438	6851.2001953125	2834.570068359375	7762.234375
2010-03-09	3069.14111328125	22356.0	3826.958740234375	339.0899963378906	4820.10009765625	2606.31005859375	69576.0	3910.010009765625	5602.2998046875	5885.89013671875	1140.449951171875	11918.7001953125	21207.55078125	11002.7890625	1317.93994140625	1660.8299560546875	32514.169921875	10567.650390625	5101.5	3213.2099609375	718.77001953125	6868.31982421875	2839.5400390625	7770.55419921875
2010-03-10	3048.927001953125	22639.0	3883.76611328125	340.9700012207031	4820.0	2634.159912109375	69979.0	3943.550048828125	5640.60009765625	5936.72021484375	1145.6099853515625	11961.099609375	21208.2890625	11120.98828125	1328.219970703125	1662.239990234375	32505.759765625	10563.919921875	5116.25	3226.18994140625	720.8400268554688	6873.58984375	2862.2900390625	7779.04443359375
2010-03-11	3051.281982421875	22541.0	3945.95458984375	339.0199890136719	4814.2001953125	2613.52001953125	69885.0	3928.949951171875	5617.2998046875	5928.6298828125	1150.239990234375	11979.7001953125	21228.19921875	11045.3896484375	1321.4300537109375	1656.6199951171875	32602.939453125	10664.9501953125	5133.39990234375	3223.449951171875	725.9500122070312	6851.72998046875	2873.909912109375	7749.62451171875
2010-03-12	3013.412109375	22565.0	3915.45849609375	339.57000732421875	4818.10009765625	2625.280029296875	69341.0	3927.39990234375	5625.7001953125	5945.10986328125	1149.989990234375	12013.7998046875	21209.740234375	11076.9892578125	1311.199951171875	1662.739990234375	32578.05078125	10751.259765625	5137.0	3225.139892578125	733.3400268554688	6836.60009765625	2881.360107421875	7748.29443359375
2010-03-15	2976.93896484375	22373.0	3886.755859375	335.1099853515625	4784.10009765625	2608.800048828125	69024.0	3890.909912109375	5593.89990234375	5903.56005859375	1150.510009765625	12008.7998046875	21079.099609375	10957.7890625	1299.6700439453125	1649.5		10751.98046875	5128.89990234375	3231.14990234375	734.8300170898438	6825.10009765625	2874.330078125	7634.884765625
2010-03-16	2992.841064453125	22620.0	3875.991943359375	339.260009765625	4797.2001953125	2631.570068359375	69942.0	3938.949951171875	5620.39990234375	5970.990234375	1159.4599609375	12089.400390625	21022.9296875	11059.2890625	1298.8599853515625	1648.010009765625	32723.900390625	10721.7099609375	5198.10009765625	3207.800048828125	752.2000122070312	6874.43017578125	2896.429931640625	7695.5947265625
2010-03-17	3050.47900390625	22903.0	3863.435302734375	343.05999755859375	4853.2001953125	2665.6201171875	69723.0	3957.889892578125	5644.60009765625	6024.27978515625	1166.2099609375	12100.7001953125	21384.490234375	11166.7880859375	1301.949951171875	1682.8599853515625	32798.30078125	10846.98046875	5231.89990234375	3200.9599609375	765.5399780273438	6892.009765625	2919.300048828125	7847.8037109375
2010-03-18	3046.089111328125	22785.0	3886.755859375	341.95001220703125	4863.10009765625	2654.85009765625	69697.0	3938.179931640625	5642.60009765625	6012.31005859375	1165.8299560546875	12040.0	21330.669921875	11073.4892578125	1301.93994140625	1675.1700439453125	32969.828125	10744.0302734375	5245.89990234375	3220.68994140625	759.02001953125	6897.740234375	2913.93994140625	7886.302734375
2010-03-19	3067.75	22687.0	3886.755859375	338.6499938964844	4872.2001953125	2639.280029296875	68829.0	3925.43994140625	5650.10009765625	5982.43017578125	1159.9000244140625	11948.0	21370.8203125	10990.7890625	1296.5999755859375	1686.1099853515625	33022.83984375	10824.7197265625	5262.7998046875	3230.39990234375	774.5900268554688	6880.759765625	2915.699951171875	7897.873046875
2010-03-22	3074.575927734375	22623.0	3886.755859375	338.1300048828125	4830.2001953125	2634.449951171875	69042.0	3928.0	5644.5	5987.5	1165.81005859375	11967.2001953125	20933.25	10861.8896484375	1293.6500244140625	1672.6700439453125	33142.01953125		5205.2001953125	3233.300048828125	772.25	6866.43017578125	2889.179931640625	7835.94384765625
2010-03-23	3053.125	22766.0	3934.592041015625	341.510009765625	4874.7998046875	2649.340087890625	69387.0	3952.550048828125	5673.60009765625	6017.27001953125	1174.1700439453125	12044.5	20987.779296875	10996.189453125	1304.8499755859375	1681.8199462890625	33361.26953125	10774.150390625	5225.2998046875	3228.3701171875	782.47998046875	6877.16015625	2905.659912109375	7811.83447265625
2010-03-24	3056.80810546875	22799.0	3982.429931640625	341.739990234375	4891.5	2649.699951171875	68913.0	3949.81005859375	5677.89990234375	6039.0	1167.719970703125	11963.0	21008.619140625	10866.2890625	1309.449951171875	1681.010009765625	33160.96875	10815.0302734375		3232.719970703125	786.5399780273438	6879.9501953125	2886.360107421875	7822.673828125
2010-03-25	3019.176025390625	23034.0	4078.103759765625	345.6099853515625	4885.39990234375	2672.10009765625	68442.0	4000.47998046875	5727.7001953125	6132.9501953125	1165.72998046875	11958.099609375	20778.55078125	11091.388671875	1312.47998046875	1688.3900146484375	33164.328125	10828.849609375	5260.39990234375	3237.550048828125	784.3800048828125	6894.169921875	2888.3701171875	7838.06396484375
2010-03-26	3059.715087890625	23064.0	3946.55126953125	343.80999755859375	4896.89990234375	2656.929931640625	68683.0	3988.929931640625	5703.0	6120.0498046875	1166.5899658203125	11957.400390625	21053.109375	11071.0888671875	1315.1400146484375	1697.719970703125	33147.80859375	10996.3701171875	5282.0	3240.47998046875	778.8599853515625	6838.9501953125	2906.280029296875	7876.8232421875
2010-03-29	3123.798095703125	23105.0	3910.075927734375	343.9599914550781	4897.2998046875	2665.39990234375	69939.0	4000.659912109375	5710.7001953125	6156.85009765625	1173.219970703125	12029.7001953125	21237.4296875	11090.98828125	1319.2099609375	1691.989990234375	33416.1015625	10986.4697265625	5302.85009765625	3251.10009765625	771.4000244140625	6850.580078125	2929.139892578125	7947.4130859375
2010-03-30	3128.468017578125	23003.0	3831.1455078125	343.6000061035156	4916.7998046875	2656.1201171875	69960.0	3987.409912109375	5672.2998046875	6142.4501953125	1173.27001953125	12044.2001953125	21374.7890625	10980.689453125	1319.3499755859375	1700.18994140625	33399.4609375	11097.1396484375	5262.4501953125	3249.64990234375	788.7999877929688	6871.419921875	2933.389892578125	7962.18310546875
2010-03-31	3109.10498046875	22848.0	3874.7958984375	344.2200012207031	4875.5	2648.4599609375	70372.0	3974.010009765625	5679.60009765625	6153.5498046875	1169.4300537109375	12037.7001953125	21239.349609375	10871.2890625	1320.5699462890625	1692.8499755859375	33266.4296875	11089.9404296875	5249.10009765625	3267.989990234375	787.97998046875	6873.3701171875	2887.4599609375	7920.02294921875
2010-04-01	3147.416015625	23207.0	3826.958740234375	351.44000244140625	4907.7001953125	2680.56005859375	71136.0	4034.22998046875	5744.89990234375	6235.56005859375	1178.0999755859375	12151.099609375	21537.0	11067.8896484375	1329.8399658203125	1719.1700439453125		11244.400390625	5290.5	3276.22998046875	801.3200073242188	6888.919921875	2943.02001953125	8013.05224609375
2010-04-02	3157.95703125		3826.958740234375												1335.93994140625	1723.489990234375		11286.08984375			801.1500244140625			8025.892578125
2010-04-05			3826.958740234375				71290.0				1187.43994140625	12186.400390625			1341.75	1724.989990234375	33648.890625	11339.2998046875	5368.39990234375		808.1500244140625		2968.3798828125
2010-04-06	3158.680908203125	23347.0	3916.654296875	355.6099853515625	4953.7001953125	2696.659912109375	71096.0	4053.93994140625	5780.39990234375	6252.2099609375	1189.43994140625	12156.7001953125		11160.587890625	1344.3699951171875	1726.0899658203125	33801.2109375	11282.3203125	5366.0	3308.909912109375		6886.2099609375	2975.510009765625	8089.6123046875
2010-04-07	3148.221923828125	23151.0	3946.55126953125	353.8900146484375	4960.89990234375	2696.9599609375	70793.0	4026.969970703125	5762.10009765625	6222.41015625	1182.449951171875	12110.900390625	21928.76953125	11191.2880859375	1345.0899658203125	1726.5999755859375	33632.3515625	11292.830078125	5374.64990234375	3325.080078125	812.6300048828125	6843.490234375	2988.10009765625	8121.7421875
2010-04-08	3118.708984375	22820.0	3976.44921875	350.8900146484375	4937.89990234375	2668.6201171875	71785.0	3978.4599609375	5712.7001953125	6171.830078125	1186.43994140625	12113.5	21867.0390625	11076.2890625	1332.9300537109375	1733.780029296875	33567.3515625	11168.2001953125	5304.4501953125	3307.760009765625	783.9299926757812	6791.009765625	2963.18994140625	8057.5625
2010-04-09	3145.346923828125	23104.0	3978.244384765625	355.8900146484375	4948.10009765625	2702.8701171875	71417.0	4050.5400390625	5771.0	6249.7001953125	1194.3699951171875	12176.7998046875	22208.5	11394.1884765625	1333.97998046875	1724.469970703125	33840.8515625	11204.33984375	5361.75	3310.25	789.6599731445312	6888.97021484375	2971.969970703125	8091.9921875
2010-04-12	3129.262939453125	23292.0	3976.44921875	355.3399963378906	4984.2998046875	2714.81005859375	70614.0	4050.5	5777.7001953125	6250.68994140625	1196.47998046875	12148.7001953125	22138.169921875	11460.7880859375	1339.6099853515625	1710.300048828125	33852.390625	11251.900390625	5339.7001953125	3314.139892578125	760.9000244140625	6910.9599609375	2977.169921875	8117.71240234375
2010-04-13	3161.2509765625	23196.0	3982.429931640625	354.42999267578125	4951.60009765625	2708.97998046875	70792.0	4031.989990234375	5761.7001953125	6230.830078125	1197.300048828125	12101.5	22103.529296875	11460.98828125	1334.52001953125	1710.5899658203125	33819.0390625	11161.23046875	5322.9501953125	3309.929931640625		6885.85986328125	2971.60009765625	8029.6923828125
2010-04-14	3166.18310546875	23480.0	3974.656494140625	356.6700134277344	4994.7001953125	2716.699951171875	71035.0	4057.699951171875	5796.2998046875	6278.39990234375	1210.6500244140625	12204.400390625	22121.4296875	11503.6884765625	1335.8900146484375	1735.3299560546875	34113.9296875	11204.900390625		3335.510009765625		6916.58984375	3019.739990234375	8097.09228515625
2010-04-15	3164.966064453125	23539.0	3969.872802734375	355.57000732421875	5001.89990234375	2715.159912109375	70524.0	4065.64990234375	5825.0	6291.4501953125	1211.6700439453125	12211.5	22157.8203125	11523.48828125	1338.8299560546875	1743.9100341796875	34134.23046875	11273.7900390625	5273.60009765625	3321.1201171875		6967.56005859375	3016.93994140625	8171.90234375
2010-04-16	3130.302001953125	23007.0	3916.654296875	349.75	4984.7001953125	2687.360107421875	69421.0	3986.6298828125	5744.0	6180.89990234375	1192.1300048828125	12070.7001953125	21865.259765625	11259.6884765625	1332.77001953125	1734.489990234375	33621.390625	11102.1796875	5262.60009765625	3311.31005859375	736.1599731445312	6893.68994140625	3007.18994140625	8111.5322265625
2010-04-19	2980.297119140625	22786.0	3875.394287109375	348.57000732421875	4915.10009765625	2667.9599609375	69098.0	3970.469970703125	5727.89990234375	6162.43994140625	1197.52001953125	12103.0	21405.169921875	11199.48828125	1326.6700439453125	1705.300048828125	33439.76953125	10908.76953125	5203.64990234375	3282.199951171875	726.2899780273438	6803.68017578125	2960.929931640625	7854.18359375
2010-04-20	2979.532958984375	23272.0	3952.53125	354.8599853515625	4925.7998046875	2681.070068359375	69318.0	4026.64990234375	5783.7001953125	6264.22998046875	1207.1700439453125	12113.5	21623.380859375	11305.587890625	1335.9000244140625	1718.030029296875	33813.16015625	10900.6796875	5230.10009765625	3293.110107421875	765.760009765625	6841.91015625	2981.3701171875	7900.3828125
2010-04-21	3033.278076171875	23045.0	4006.34814453125	353.6600036621094	4954.2998046875	2660.860107421875		3977.669921875	5723.39990234375	6230.3798828125	1205.93994140625	12134.599609375	21510.9296875	11064.689453125	1333.6400146484375	1747.5799560546875	33517.1796875	11090.0498046875	5244.89990234375	3304.969970703125	757.8499755859375	6814.7099609375	2967.64990234375	7990.4921875
2010-04-22	2999.48388671875	22617.0	4020.698974609375	351.30999755859375	4907.39990234375	2630.93994140625	69386.0	3924.64990234375	5665.2998046875	6168.72021484375	1208.6700439453125	12160.900390625	21454.939453125	10821.8896484375	1337.010009765625	1739.52001953125	33658.37109375	10949.08984375	5269.35009765625	3287.4599609375	761.1799926757812	6720.08984375	2980.68994140625	7978.65234375
2010-04-23	2983.537109375	22726.0	4011.729736328125	353.3800048828125	4881.5	2644.139892578125	69509.0	3951.300048828125	5723.7001953125	6259.52978515625	1217.280029296875	12239.599609375	21244.490234375	10918.189453125	1336.780029296875	1737.030029296875	33853.69140625	10914.4599609375	5304.10009765625	3301.659912109375	754.5800170898438	6767.97021484375	2988.489990234375	8004.8525390625
2010-04-26	2969.5029296875	22783.0	4036.2470703125	357.42999267578125		2656.280029296875	68872.0	3997.389892578125	5753.89990234375	6332.10009765625	1212.050048828125	12281.0	21587.060546875	10939.2890625	1340.0699462890625	1752.199951171875	33771.55078125	11165.7900390625	5322.4501953125	3306.25	764.3400268554688	6803.740234375	3002.6201171875	8158.1025390625
2010-04-27	2907.927978515625	22036.0	4036.2470703125	349.1199951171875	4880.0	2567.679931640625	66511.0	3844.60009765625	5603.5	6159.509765625	1183.7099609375	12146.7001953125	21261.7890625	10480.8896484375	1339.719970703125	1749.550048828125	32679.359375	11212.66015625	5308.35009765625	3291.909912109375	762.0	6667.47021484375	2991.679931640625	8146.40234375
2010-04-28	2900.3310546875	21501.0	4026.6787109375	344.54998779296875	4822.7998046875	2506.18994140625	66656.0	3787.0	5586.60009765625	6084.33984375	1191.3599853515625	12076.900390625	20949.400390625	10166.9892578125	1333.1700439453125	1733.9100341796875	32952.859375	10924.7900390625	5215.4501953125	3280.56005859375	749.489990234375	6576.39013671875	2932.0400390625	8081.51220703125
2010-04-29	2868.431884765625	21696.0	4090.062744140625	348.4599914550781	4785.60009765625	2561.68994140625	67978.0	3840.6201171875	5617.7998046875	6144.91015625	1206.780029296875	12200.2998046875	20778.919921875	10440.9892578125	1335.8599853515625	1728.4200439453125	32861.0		5254.14990234375	3282.27001953125	753.2000122070312	6665.83984375	2959.010009765625	8054.01220703125
2010-04-30	2870.611083984375	21563.0	4324.4638671875	345.9100036621094	4807.39990234375	2560.989990234375	67530.0	3816.989990234375	5553.2998046875	6135.7001953125	1186.68994140625	12210.7001953125	21108.58984375	10492.189453125	1346.3800048828125	1741.56005859375	32687.3203125	11057.400390625	5278.0	3286.1298828125	763.510009765625	6616.81982421875	2974.610107421875	8004.21240234375
2010-05-03		21629.0	4314.29833984375	346.94000244140625	4785.5	2572.4599609375	67119.0	3828.4599609375		6166.919921875	1202.260009765625	12196.5	20811.359375	10422.7890625	1346.8900146484375	1721.2099609375			5222.75	3280.35009765625		6607.7099609375	2944.219970703125	7952.1328125
2010-05-04	2835.277099609375	20613.0	4245.533203125	335.8599853515625	4737.10009765625	2504.25	64869.0	3689.2900390625	5411.10009765625	6006.85986328125	1173.5999755859375	12030.900390625	20763.05078125	9859.08984375	1342.8900146484375	1718.75	32120.650390625		5148.5	3298.02001953125	796.8599853515625	6488.419921875	2901.179931640625	7930.73291015625
2010-05-05	2857.15087890625	20352.0	4185.73681640625	330.7799987792969	4674.0	2446.219970703125	64914.0	3636.030029296875	5341.89990234375	5958.4501953125	1165.8699951171875	11875.099609375	20327.5390625	9635.1904296875	1335.6500244140625		31995.279296875		5124.89990234375	3248.820068359375		6448.490234375	2860.31005859375	7696.86474609375
2010-05-06	2739.701904296875	19484.0	4185.73681640625	326.19000244140625	4573.2001953125	2400.780029296875	63414.0	3556.110107421875	5261.0	5908.259765625	1128.1500244140625	11842.400390625	20133.41015625	9352.58984375	1331.8699951171875	1684.7099609375	31398.970703125	10695.6904296875	5090.85009765625	3217.919921875	785.25	6387.52001953125	2839.64990234375	7579.44482421875
2010-05-07	2688.383056640625	18846.0	4094.2490234375	312.3500061035156	4480.7001953125	2296.81005859375	62871.0	3392.590087890625	5123.0	5715.08984375	1110.8800048828125	11692.400390625	19920.2890625	9046.0908203125	1332.8900146484375	1647.5	31488.8203125	10364.58984375	5018.0498046875	3158.85009765625	768.5499877929688	6205.6298828125	2821.110107421875	7567.06494140625
2010-05-10	2698.757080078125	20971.0	4137.314453125	335.239990234375	4599.7998046875	2511.97998046875	65453.0	3720.2900390625	5387.39990234375	6017.91015625	1159.72998046875	11947.900390625	20426.640625	10351.8896484375	1333.969970703125	1677.6300048828125	32276.919921875	10530.7001953125	5193.60009765625	3170.6201171875	779.0599975585938	6481.9501953125	2880.47998046875	7664.69482421875
2010-05-11	2647.572998046875	20875.0	4078.86865234375	333.4800109863281	4548.0	2483.530029296875	64425.0	3693.199951171875	5334.2001953125	6037.7099609375	1155.7900390625	12000.599609375	20146.509765625	10008.58984375	1340.719970703125	1670.239990234375	32119.109375	10411.099609375	5136.14990234375	3167.02001953125	772.0900268554688	6509.0	2857.669921875	7608.40478515625
2010-05-12	2655.714111328125	21030.0	4182.83935546875	336.8999938964844	4573.0	2540.360107421875	65224.0	3733.8701171875	5383.5	6183.490234375	1171.6700439453125	12196.0	20212.490234375	10089.7900390625	1344.0999755859375	1663.030029296875	32379.630859375	10394.0302734375	5156.64990234375	3156.080078125	773.719970703125	6575.0498046875	2880.330078125	7602.6650390625
2010-05-13	2710.507080078125	20879.0	4121.93310546875	337.79998779296875	4652.7998046875	2534.85009765625	64788.0	3731.5400390625	5433.7001953125	6251.97021484375	1157.43994140625	12116.599609375	20422.4609375	9977.490234375	1346.9200439453125	1694.5799560546875	32342.4296875	10620.5498046875	5178.89990234375	3195.800048828125	766.5499877929688		2867.919921875	7770.5341796875
2010-05-14	2696.62890625	19781.0	4213.59912109375	327.239990234375	4611.10009765625	2447.169921875	63412.0	3560.360107421875	5262.89990234375	6056.7099609375	1135.6800537109375	12015.0	20145.4296875	9314.6904296875	1339.300048828125	1695.6300048828125	31812.73046875	10462.509765625	5093.5	3191.010009765625	768.7899780273438	6428.68017578125	2855.2099609375	7772.09423828125
2010-05-17	2559.930908203125	19827.0	4195.7587890625	326.57000732421875	4467.2001953125	2439.070068359375	62866.0	3543.550048828125	5262.5	6066.919921875	1136.93994140625	11813.0	19715.19921875	9286.08984375	1334.27001953125	1651.510009765625	31580.630859375	10235.759765625	5059.89990234375	3170.739990234375	753.260009765625	6428.85986328125	2833.68994140625	7598.68505859375
2010-05-18	2594.782958984375	20314.0	4196.37451171875	331.0	4470.7001953125	2485.239990234375	60841.0	3617.320068359375	5307.2998046875	6155.93017578125	1120.800048828125	11764.5	19944.939453125	9627.58984375	1330.1700439453125	1643.239990234375	31136.349609375	10242.6396484375	5066.2001953125	3151.679931640625	760.1099853515625	6470.83984375	2844.35009765625	7585.2646484375
2010-05-19	2587.806884765625	19613.0	4201.9111328125	321.45001220703125	4387.10009765625	2432.85009765625	59689.0	3511.669921875	5158.10009765625	5988.669921875	1115.050048828125	11665.7998046875	19578.98046875	9376.490234375	1308.22998046875	1630.0799560546875	30992.759765625	10186.83984375	4919.64990234375	3121.8798828125	765.5399780273438	6374.43017578125	2774.5400390625	7559.125
2010-05-20	2555.93994140625	19282.0	4060.412353515625	314.8599853515625	4316.5	2386.489990234375	58192.0	3432.52001953125	5073.10009765625	5867.8798828125	1071.5899658203125	11406.0	19545.830078125	9270.490234375	1304.1600341796875	1600.1800537109375	30368.080078125	10030.3095703125	4947.60009765625	3111.419921875		6262.419921875	2753.510009765625	7424.39599609375
2010-05-21	2583.52197265625	19536.0	4060.412353515625	313.4100036621094	4305.39990234375	2395.64990234375	60259.0	3430.739990234375	5062.89990234375	5829.25	1087.68994140625	11521.400390625		9407.2900390625	1285.72998046875		30629.150390625	9784.5400390625	4931.14990234375	3050.080078125		6206.58984375	2701.199951171875	7237.6767578125
2010-05-24	2673.423095703125	19031.0	4061.64208984375	313.57000732421875	4395.39990234375	2402.449951171875	59915.0	3430.929931640625	5069.60009765625	5805.68017578125	1073.6500244140625		19667.759765625	9287.890625	1273.68994140625	1604.9300537109375	30759.48046875	9758.400390625	4943.9501953125	3061.219970703125	744.3099975585938		2723.8701171875	7322.6962890625
2010-05-25	2622.6298828125	18383.0	3953.3642578125	305.0299987792969	4265.2998046875	2329.7900390625	59184.0	3331.2900390625	4940.7001953125	5670.0400390625	1074.030029296875	11518.099609375	18985.5	9004.3916015625	1250.1300048828125	1560.8299560546875	30634.169921875	9459.8896484375	4806.75		721.2899780273438	6091.5498046875	2650.610107421875	7086.337890625
2010-05-26	2625.79296875	18778.0	3998.89013671875	312.0	4307.2001953125	2386.449951171875	60190.0	3408.590087890625	5038.10009765625	5758.02001953125	1067.949951171875	11543.900390625	19196.44921875	9042.5908203125	1248.93994140625	1582.1199951171875	31328.490234375	9522.66015625	4917.39990234375	3011.18994140625	728.9400024414062	6167.52978515625	2696.02001953125	7167.3173828125
2010-05-27	2655.91796875	19632.0	4000.119873046875	321.1600036621094	4379.2001953125	2469.56005859375	62092.0	3525.31005859375	5195.2001953125	5937.14013671875	1103.06005859375	11749.099609375	19431.369140625	9334.890625	1269.1600341796875	1607.5	32056.16015625	9639.7197265625	5003.10009765625	3034.830078125	737.280029296875	6305.18017578125	2739.699951171875	7243.126953125
2010-05-28	2655.76708984375	19476.0	4060.412353515625	320.6400146484375	4457.5	2460.5400390625	61947.0	3515.06005859375	5188.39990234375	5946.18017578125	1089.4100341796875	11671.400390625	19766.7109375	9425.490234375		1622.780029296875	31547.55078125	9762.98046875	5066.5498046875	3047.75		6321.919921875		7295.2861328125
2010-05-31	2592.14599609375	19544.0	4097.93994140625	320.70001220703125	4429.7001953125	2453.3701171875	63047.0	3507.56005859375		5964.330078125		11763.0	19765.189453125	9359.390625	1285.010009765625	1641.25	32038.529296875	9768.7001953125	5086.2998046875	3061.22998046875	750.4299926757812	6312.60009765625	2752.60009765625	7373.94580078125
2010-06-01	2568.282958984375	19279.0	4121.93310546875	321.2099914550781	4413.10009765625	2466.0	61841.0	3503.080078125	5163.2998046875	5981.27001953125	1070.7099609375	11572.0	19496.94921875	9299.6904296875	1282.969970703125	1630.4000244140625	31245.830078125	9711.830078125	4970.2001953125	3054.760009765625	740.9199829101562	6316.60009765625	2715.43994140625	7289.29638671875
2010-06-02	2571.423095703125	19183.0	4121.93310546875	322.55999755859375	4381.0	2464.25	62943.0	3501.5	5151.2998046875	5981.2001953125	1098.3800048828125	11780.7001953125	19471.80078125	9267.990234375	1276.02001953125		31411.91015625	9603.240234375	5019.85009765625	3018.889892578125	749.6799926757812	6368.81005859375	2727.570068359375	7195.6767578125
2010-06-03	2552.656005859375	19473.0	4121.93310546875	327.0299987792969	4486.0	2484.27001953125		3557.340087890625	5211.2001953125	6054.6298828125	1102.8299560546875	11811.900390625	19786.7109375	9276.1904296875	1294.43994140625	1661.8399658203125	31331.859375	9914.1904296875	5110.5	3024.10009765625	765.9600219726562	6418.81982421875	2793.469970703125	7360.24609375
2010-06-04	2553.593017578125	18735.0	4090.557373046875	321.2200012207031	4449.39990234375	2429.669921875	61676.0	3455.610107421875	5126.0	5938.8798828125	1064.8800048828125	11569.599609375	19780.0703125	8923.3916015625	1294.3900146484375	1664.1300048828125	30992.650390625	9901.1904296875	5135.5	3030.139892578125	771.47998046875	6298.97021484375	2806.510009765625	7344.55615234375
2010-06-07	2511.72900390625	18631.0	3984.12548828125	317.5400085449219	4325.89990234375	2412.050048828125	61183.0	3413.719970703125	5069.10009765625	5904.9501953125	1050.469970703125	11504.7001953125	19378.150390625	8795.291015625	1286.27001953125	1637.969970703125	30739.009765625	9520.7998046875	5034.0		759.8499755859375	6291.0400390625	2751.8798828125	7157.79736328125
2010-06-08	2513.947021484375	18543.0	4029.65087890625	314.8299865722656	4381.2001953125	2390.889892578125	61856.0	3380.360107421875	5028.2001953125	5868.5498046875	1062.0	11517.2001953125	19487.48046875	8669.791015625	1288.1800537109375	1651.47998046875	31059.830078125	9537.9404296875	4987.10009765625	2988.97998046875	757.4099731445312	6246.22021484375	2746.610107421875	7151.95751953125
2010-06-09	2583.8701171875	18913.0	4086.251220703125	320.6300048828125	4385.2998046875	2425.679931640625	61479.0	3446.77001953125	5085.89990234375	5984.75	1055.68994140625	11450.599609375	19621.240234375	8868.69140625	1290.0799560546875	1647.219970703125	31209.330078125	9439.1298828125	5000.2998046875	3000.110107421875	764.2100219726562	6319.18017578125	2745.800048828125	7071.63818359375
2010-06-10	2562.580078125	19391.0	4103.47607421875	325.4200134277344	4435.2998046875	2463.320068359375	63049.0	3516.639892578125	5132.5	6056.58984375	1086.8399658203125	11635.900390625	19632.69921875	9198.1904296875	1291.31005859375	1651.699951171875	31910.220703125	9542.650390625	5078.60009765625	3002.330078125	768.1599731445312	6376.66015625	2779.580078125	7181.73681640625
2010-06-11	2569.94091796875	19660.0	4103.47607421875	325.55999755859375	4505.5	2463.85009765625	63605.0	3555.52001953125	5163.7001953125	6047.830078125	1091.5999755859375	11666.900390625	19872.380859375	9561.6904296875	1294.6700439453125	1675.3399658203125	32124.279296875	9705.25	5119.35009765625	3041.260009765625	769.5499877929688	6426.740234375	2796.2900390625	7299.45654296875
2010-06-14		20189.0	4121.93310546875	331.45001220703125		2498.239990234375	63533.0	3626.0400390625	5202.10009765625	6125.0	1089.6300048828125	11667.2998046875	20051.91015625	9583.990234375	1297.1600341796875	1690.5999755859375	32238.41015625	9879.849609375	5197.7001953125	3042.669921875	781.1300048828125	6472.1201171875	2818.070068359375	7387.36572265625
2010-06-15		20583.0	4182.83935546875	333.82000732421875	4505.0	2509.31005859375	64442.0	3661.510009765625	5217.7998046875	6175.0498046875	1115.22998046875	11907.5	20062.150390625	9741.990234375	1298.3699951171875	1690.030029296875	32685.400390625	9887.8896484375	5222.35009765625	3043.89990234375	780.3699951171875	6484.72998046875	2818.2099609375	7454.02587890625
2010-06-16		20563.0	4182.83935546875	334.760009765625		2513.800048828125	64751.0	3675.929931640625	5237.89990234375	6190.91015625	1114.6099853515625	11921.099609375		9683.2900390625		1705.3299560546875	32805.62890625	10067.150390625	5233.35009765625	3066.580078125	786.6400146484375	6490.06982421875	2846.93994140625
2010-06-17	2560.2451171875	20569.0	4152.6943359375	335.260009765625	4527.2998046875	2523.360107421875	64541.0	3683.080078125	5253.89990234375	6223.5400390625	1116.0400390625	11946.0	20138.400390625	9755.08984375	1304.469970703125	1707.9200439453125	32775.33984375	9999.400390625	5274.85009765625	3045.719970703125	789.3400268554688	6475.25	2843.949951171875	7515.7451171875
2010-06-18	2513.221923828125	20752.0	4121.93310546875	336.05999755859375	4551.89990234375	2528.929931640625	64438.0	3687.2099609375	5250.7998046875	6216.97998046875	1117.510009765625	11927.599609375	20286.7109375	9971.7900390625	1317.68994140625	1711.949951171875	32814.62109375	9995.01953125	5262.60009765625	3047.5	791.8499755859375	6447.06005859375	2833.39990234375	7493.07568359375
2010-06-21	2586.208984375	20810.0	4208.67822265625	341.0400085449219	4612.60009765625	2549.840087890625	64829.0	3736.14990234375	5299.10009765625	6292.97021484375	1113.199951171875	11936.099609375	20912.1796875	10071.890625	1335.2900390625	1739.6800537109375	32882.0	10238.009765625	5353.2998046875	3068.25	806.0700073242188	6519.56982421875	2885.639892578125	7635.52490234375
2010-06-22	2588.697998046875	20609.0	4205.60205078125	339.79998779296875	4558.2998046875	2536.219970703125	64811.0	3705.320068359375	5247.0	6269.0400390625	1095.31005859375	11797.900390625	20819.080078125	10016.08984375	1323.43994140625	1731.47998046875	32470.69921875	10112.8896484375	5316.5498046875	3054.18994140625	804.1300048828125	6463.4599609375	2872.300048828125	7612.64501953125
2010-06-23	2569.8720703125	20359.0	4149.61767578125	335.1099853515625	4486.10009765625	2494.340087890625	65160.0	3641.7900390625	5178.5	6204.52001953125	1092.0400390625	11807.5	20856.609375	9885.990234375	1329.699951171875	1725.8199462890625	32663.2890625	9923.7001953125	5323.14990234375	3054.2900390625	806.52001953125	6381.85009765625	2871.050048828125	7582.11474609375
2010-06-24	2566.7451171875	19942.0	4201.9111328125	329.2200012207031	4479.7001953125	2455.800048828125	63937.0	3555.360107421875	5100.2001953125	6115.47998046875	1073.68994140625	11670.2001953125	20733.490234375	9586.490234375	1325.8699951171875	1739.8699951171875	32312.759765625	9928.33984375	5320.60009765625	3049.469970703125	793.1900024414062	6320.6201171875	2847.610107421875	7589.85498046875
2010-06-25	2552.81689453125	19962.0	4214.21533203125	325.989990234375	4413.0	2441.64990234375	64824.0	3519.72998046875	5046.5	6070.60009765625	1076.760009765625	11707.900390625	20690.7890625	9534.990234375	1326.449951171875	1729.8399658203125	32607.130859375	9737.48046875	5269.0498046875	3034.110107421875	793.6699829101562	6275.35009765625	2851.639892578125	7474.67578125
2010-06-28	2535.278076171875	20131.0	4183.45556640625	330.4599914550781	4384.5	2461.9599609375	64225.0	3576.449951171875	5071.7001953125	6157.22021484375	1074.5699462890625	11607.0	20726.6796875	9688.490234375	1325.5400390625	1732.030029296875	32568.189453125	9693.9404296875	5333.5	3008.409912109375	804.4000244140625	6311.14990234375	2869.989990234375	7500.755859375
2010-06-29	2427.052001953125	19236.0	4033.95654296875	319.0299987792969	4345.7001953125	2382.47998046875	61978.0	3432.989990234375	4914.2001953125	5952.02978515625	1041.239990234375	11263.7998046875	20248.900390625	9160.390625	1319.8399658203125	1707.760009765625	31473.19921875	9570.669921875	5256.14990234375	2991.070068359375	799.0900268554688	6144.4501953125	2830.340087890625	7423.53564453125
2010-06-30	2398.3701171875	19312.0	4041.955078125	316.80999755859375	4301.5	2386.530029296875	60936.0	3442.889892578125	4916.89990234375	5965.52001953125	1030.7099609375	11294.400390625	20128.990234375	9263.390625	1314.02001953125	1698.2900390625	31156.970703125	9382.6396484375	5312.5	2972.090087890625	797.3099975585938	6128.06005859375	2835.510009765625	7329.33642578125
2010-07-01	2373.7919921875	18944.0	3906.60791015625	307.8699951171875	4237.5	2336.1201171875	61236.0	3339.89990234375	4805.7998046875	5857.43017578125	1027.3699951171875			9178.1904296875	1308.760009765625	1686.239990234375	31197.0390625	9191.599609375	5251.39990234375	2933.820068359375		5981.66015625	2820.35009765625	7254.0263671875
2010-07-02	2382.90087890625	19074.0	3998.89013671875	308.20001220703125	4238.7001953125	2337.2900390625	61430.0	3348.3701171875	4838.10009765625	5834.14990234375	1022.5800170898438	11196.099609375	19905.3203125	9250.7900390625	1307.43994140625	1671.8199462890625	31379.669921875	9203.7099609375	5237.10009765625	2938.110107421875	802.5700073242188	5974.2998046875	2844.18994140625	7330.70654296875
2010-07-05	2363.947998046875	18849.0	3937.36962890625	306.2699890136719	4222.10009765625	2329.60009765625	60865.0	3332.4599609375	4823.5	5816.2001953125		11092.5	19842.19921875	9281.490234375	1299.5	1675.3699951171875	31391.44921875	9266.7802734375	5235.89990234375	2947.340087890625	804.030029296875	5942.25	2844.02001953125	7439.92578125
2010-07-06	2409.424072265625	19357.0	4031.496337890625	314.42999267578125	4276.10009765625	2389.280029296875	62065.0	3423.360107421875	4965.0	5940.97998046875	1028.06005859375	11200.2001953125	20084.119140625	9614.990234375	1307.0799560546875	1684.93994140625	31533.580078125	9338.0400390625	5289.0498046875	2952.39990234375	815.52001953125	6063.1201171875	2868.02001953125	7548.44482421875
2010-07-07	2421.116943359375	20013.0	4048.10791015625	317.55999755859375	4254.60009765625	2415.81005859375	63284.0	3483.43994140625	5014.7998046875	5992.85986328125	1060.27001953125	11397.2998046875	19857.0703125	9987.390625	1311.75	1675.6500244140625	32035.189453125	9279.650390625	5241.10009765625		814.6799926757812	6099.2001953125	2861.030029296875	7534.42529296875
2010-07-08	2415.14990234375	20244.0	4146.54150390625	322.6199951171875	4356.89990234375	2455.989990234375	63476.0	3538.25	5105.5	6035.66015625	1070.25	11433.400390625	20050.560546875	10080.490234375	1316.030029296875	1698.6400146484375	31960.640625	9535.740234375	5296.85009765625	2983.929931640625	817.5700073242188	6155.72021484375	2897.14990234375	7608.81494140625
2010-07-09	2470.923095703125	20479.0	4084.405517578125	324.4200134277344	4396.2998046875	2462.75		3554.47998046875	5132.89990234375	6065.240234375	1077.9599609375	11570.5	20378.66015625	10127.2890625	1324.31005859375	1723.010009765625	32004.310546875	9585.3203125	5352.4501953125	3005.25	820.5999755859375	6210.490234375	2917.169921875	7647.21484375
2010-07-12	2490.718017578125	20518.0	4091.171630859375	326.55999755859375	4409.89990234375	2470.27001953125	62960.0	3567.659912109375	5167.0	6077.18994140625	1078.75	11565.7998046875	20467.4296875	10058.1904296875	1326.739990234375	1734.050048828125	31870.55078125	9548.1103515625	5383.0	3012.030029296875	819.6099853515625	6228.31005859375	2925.320068359375	7639.5146484375
2010-07-13	2450.284912109375	20852.0	4121.93310546875	333.760009765625	4380.2998046875	2516.260009765625	63686.0	3637.760009765625	5271.0	6191.1298828125	1095.3399658203125	11672.7998046875	20431.060546875	10259.4892578125	1332.8699951171875	1735.0799560546875	32185.19921875	9537.23046875	5400.64990234375	3008.89990234375	817.3499755859375	6298.58984375	2928.699951171875	7597.384765625
2010-07-14	2470.43994140625	20804.0	4214.21533203125	335.0299987792969	4462.39990234375	2522.1201171875	63479.0	3632.97998046875	5253.5	6209.759765625	1095.1700439453125	11620.2001953125	20560.810546875	10278.4892578125	1341.0799560546875	1758.010009765625	32305.7109375	9795.240234375	5386.14990234375	3027.43994140625	819.5399780273438	6332.27978515625	2952.81005859375	7714.474609375
2010-07-15	2424.303955078125	20480.0	4183.45556640625	329.760009765625	4442.60009765625	2495.050048828125	63489.0	3581.820068359375	5211.2998046875	6149.35986328125	1096.47998046875	11741.7998046875	20255.619140625	10160.189453125	1334.0799560546875	1751.2900390625	32381.060546875	9685.5302734375	5378.75	3002.320068359375	821.02001953125	6291.06982421875	2943.550048828125	7704.48486328125
2010-07-16	2424.27099609375	20161.0	4198.2197265625	323.989990234375	4422.7001953125	2442.75	62339.0	3500.159912109375	5158.89990234375	6040.27001953125	1064.8800048828125	11569.7001953125	20250.16015625	9991.6904296875	1336.6500244140625	1738.449951171875	31783.390625	9408.3603515625	5393.89990234375	2985.760009765625	827.5399780273438	6184.3701171875	2957.719970703125	7664.53466796875
2010-07-19	2475.4208984375	20118.0	4275.736328125	322.0	4358.2998046875	2431.56005859375	63297.0	3486.330078125	5148.2998046875	6009.10986328125	1071.25	11543.5	20090.94921875	9929.7900390625	1333.3499755859375	1731.949951171875	31845.880859375		5386.4501953125	2964.60009765625	830.4000244140625	6156.64013671875	2945.419921875	7649.794921875
2010-07-20	2528.72900390625	19985.0	4254.81982421875	320.4599914550781	4403.60009765625	2417.340087890625	64463.0	3468.02001953125	5139.5	5967.490234375	1083.47998046875	11629.900390625	20264.58984375	10061.2900390625	1337.6700439453125	1736.77001953125	32024.26953125		5368.0	2995.3701171875	824.4099731445312	6123.419921875	2948.610107421875	7711.99462890625
2010-07-21	2535.39404296875	20138.0	4275.736328125	326.3599853515625	4412.7001953125	2451.929931640625	64477.0	3493.919921875	5214.60009765625	5990.3798828125	1069.5899658203125	11513.2998046875	20487.23046875	10040.7900390625	1341.02001953125	1748.780029296875	32108.990234375	9278.830078125	5399.35009765625	3003.409912109375	830.9299926757812	6132.66015625	2926.090087890625	7701.2548828125
2010-07-22	2562.406005859375	20694.0	4337.25732421875	335.20001220703125	4374.7001953125	2501.409912109375	65748.0	3600.570068359375	5313.7998046875	6142.14990234375	1093.6700439453125	11667.7998046875	20589.69921875	10302.8896484375	1336.050048828125	1735.530029296875	32720.759765625	9220.8798828125	5441.9501953125	2981.360107421875	833.010009765625	6194.18017578125	2955.669921875	7666.3046875
2010-07-23	2572.028076171875	20604.0	4275.736328125	337.1400146484375	4458.39990234375	2506.070068359375	66323.0	3607.050048828125	5312.60009765625	6166.33984375	1102.6600341796875	11714.2001953125	20815.330078125	10388.189453125	1345.6800537109375	1758.06005859375	32806.03125	9430.9599609375	5449.10009765625	2994.89990234375	840.239990234375	6201.25	2973.469970703125	7761.1845703125
2010-07-26	2588.68310546875	20820.0	4337.25732421875	337.82000732421875	4486.10009765625	2531.75	66443.0	3636.179931640625	5351.10009765625	6194.2099609375	1115.010009765625	11746.099609375	20839.91015625	10506.689453125	1351.8199462890625	1769.0699462890625	32958.890625	9503.66015625	5418.60009765625	3021.18994140625		6199.4599609375	2966.989990234375	7787.41455078125
2010-07-27	2575.367919921875	21158.0	4337.25732421875	338.0799865722656	4497.39990234375	2557.429931640625	66674.0	3666.39990234375	5365.7001953125	6207.31005859375	1113.8399658203125	11716.7001953125	20973.390625	10644.9892578125	1352.22998046875	1768.31005859375	32695.310546875	9496.849609375	5430.60009765625	3008.429931640625	853.6799926757812	6275.18994140625	2979.3798828125	7747.97412109375
2010-07-28	2633.6630859375	21082.0	4337.25732421875	335.0299987792969	4529.89990234375	2545.080078125	66808.0	3670.360107421875	5319.7001953125	6178.93994140625	1106.1300048828125	11696.599609375	21091.1796875	10643.8896484375	1355.18994140625	1773.469970703125	32665.560546875	9753.26953125	5397.5498046875	3022.179931640625	853.780029296875	6277.490234375	2985.3798828125	7784.7744140625
2010-07-29	2648.115966796875	21097.0	4352.0234375	332.1300048828125	4524.10009765625	2537.89990234375	66954.0	3651.909912109375	5314.0	6134.7001953125	1101.530029296875	11728.599609375	21093.8203125	10659.4892578125	1358.4100341796875	1770.8800048828125	32463.720703125	9696.01953125	5408.89990234375	3033.02001953125	854.5900268554688	6220.64990234375	2997.64990234375	7798.95458984375
2010-07-30	2637.5029296875	21022.0	4368.01806640625	330.6400146484375	4493.5	2517.300048828125	67515.0	3643.139892578125	5258.0	6147.97021484375	1101.5999755859375	11713.400390625	21029.810546875	10499.7890625	1360.9200439453125	1759.3299560546875	32308.740234375	9537.2998046875	5367.60009765625	3034.6201171875	855.8300170898438	6200.77978515625	2987.699951171875	7760.59423828125
2010-08-02	2672.51611328125	21548.0	4368.01806640625	339.6600036621094	4541.60009765625	2579.35009765625	68517.0	3752.030029296875	5397.10009765625	6292.1298828125	1125.8599853515625		21412.7890625	10835.3896484375	1363.5999755859375	1782.27001953125	32816.51953125	9570.3095703125	5431.64990234375	3044.169921875	863.1799926757812	6321.64013671875		7911.64306640625
2010-08-03	2627.001953125	21498.0	4385.85986328125	339.0	4571.60009765625	2588.919921875	67997.0	3747.510009765625	5396.5	6307.91015625	1120.4599609375	11782.599609375	21457.66015625	10871.3896484375	1363.8299560546875	1790.5999755859375	32768.078125	9694.009765625	5439.5498046875	3050.389892578125	864.47998046875	6337.72021484375	3014.77001953125	7957.49267578125
2010-08-04	2638.52197265625	21466.0	4429.5400390625	339.20001220703125	4542.10009765625	2587.820068359375	68272.0	3760.719970703125	5386.2001953125	6331.330078125	1127.239990234375	11845.099609375	21549.880859375	10843.2890625	1362.739990234375	1789.260009765625	32900.48046875	9489.33984375	5467.85009765625	3038.1298828125	867.3400268554688	6380.2998046875	3001.8701171875	7972.623046875
2010-08-05	2620.757080078125	21303.0	4460.30078125	336.57000732421875	4566.5	2586.090087890625	68412.0	3764.18994140625	5365.7998046875	6333.580078125	1125.81005859375	11774.7998046875	21551.720703125	10839.9892578125	1362.0799560546875	1783.8599853515625	32907.19140625	9653.919921875	5447.10009765625	3044.669921875	874.9199829101562	6374.89013671875	3006.760009765625	7936.81298828125
2010-08-06	2658.39208984375	21084.0	4429.5400390625	331.19000244140625	4566.10009765625	2549.820068359375	68095.0	3716.050048828125	5332.39990234375	6259.6298828125	1121.6400146484375	11800.0	21678.80078125	10651.0888671875	1360.449951171875	1783.8299560546875	32917.921875	9642.1201171875	5439.25	3044.6298828125	875.0700073242188	6321.35986328125	2995.06005859375	7963.2626953125
2010-08-09	2672.531982421875	21342.0	4429.5400390625	335.8900146484375	4594.89990234375	2571.02001953125	67862.0	3777.3701171875	5410.5	6351.60009765625	1127.7900390625	11863.599609375	21801.58984375	10812.5888671875	1360.6600341796875	1790.1700439453125	32837.5703125	9572.490234375	5486.14990234375	3054.5	875.1799926757812	6391.740234375		8034.45263671875
2010-08-10	2595.27294921875	21260.0	4430.15576171875	333.1400146484375	4540.7001953125	2561.7099609375	67223.0	3730.580078125	5376.39990234375	6286.25	1121.06005859375	11838.2998046875	21473.599609375	10718.4892578125	1359.7099609375	1781.1300048828125	32685.51953125	9551.0498046875	5460.7001953125	3045.110107421875	861.9500122070312	6395.02001953125	2984.2900390625	7976.70263671875
2010-08-11	2607.4970703125	20579.0	4459.685546875	324.989990234375	4455.5	2495.929931640625	65790.0	3628.2900390625	5245.2001953125	6154.06982421875	1089.469970703125	11582.2001953125	21294.5390625	10374.7890625	1352.9100341796875	1758.18994140625	32058.5703125	9292.849609375	5420.60009765625	3036.010009765625	862.1599731445312	6265.83984375	2949.260009765625	7894.99267578125
2010-08-12	2575.47509765625	20539.0	4444.92041015625	324.1199951171875	4400.89990234375	2505.89990234375	65966.0	3621.070068359375	5266.10009765625	6135.169921875	1083.6099853515625	11523.599609375	21105.7109375	10342.3896484375	1349.3299560546875	1721.75	32041.130859375	9212.58984375	5416.4501953125	3006.909912109375		6279.35009765625	2927.0400390625	7829.75390625
2010-08-13	2606.699951171875	20473.0	4460.30078125	323.9200134277344	4459.60009765625	2485.699951171875	66264.0	3610.909912109375	5275.39990234375	6110.41015625	1079.25	11528.2998046875	21071.5703125	10275.7890625	1360.1500244140625	1746.239990234375	32099.75	9253.4599609375	5452.10009765625	3015.1298828125		6294.33984375	2939.969970703125	7891.54296875
2010-08-16	2661.7080078125	20409.0	4493.52197265625	323.1400146484375	4438.5	2469.4599609375	66702.0	3597.60009765625	5276.10009765625	6110.56982421875	1079.3800048828125	11552.7998046875	21112.119140625	10258.2890625	1370.5799560546875	1743.31005859375	32119.880859375	9196.669921875	5418.2998046875	3023.530029296875	860.5499877929688	6285.66015625	2933.510009765625	7941.18310546875
2010-08-17	2671.89306640625	20669.0	4440.61376953125	328.45001220703125	4477.0	2518.340087890625	67584.0	3663.1298828125	5350.60009765625	6206.39990234375	1092.5400390625	11728.599609375	21137.4296875	10369.4892578125	1378.469970703125	1755.030029296875	32286.080078125	9161.6796875	5414.14990234375	3006.550048828125	865.780029296875	6359.740234375	2923.360107421875	7931.052734375
2010-08-18	2666.301025390625	20537.0	4343.40966796875	327.6700134277344	4474.89990234375	2512.610107421875	67638.0	3647.929931640625	5302.89990234375	6186.31005859375	1094.1600341796875	11781.099609375	21022.73046875	10390.9892578125	1385.510009765625	1761.989990234375	32408.30078125	9240.5400390625	5479.14990234375	3018.179931640625	880.02001953125	6362.8798828125	2919.3701171875	7924.06298828125
2010-08-19	2687.97900390625	20116.0	4306.49658203125	322.3699951171875	4479.0	2474.080078125	66887.0	3572.39990234375	5211.2998046875	6075.1298828125	1075.6300048828125	11710.2001953125	21072.4609375	10237.9892578125	1392.56005859375	1779.6400146484375	32153.630859375	9362.6796875	5540.2001953125	3029.7900390625	891.22998046875	6281.35009765625	2946.77001953125	7928.90283203125
2010-08-20	2642.306884765625	19870.0	4249.89697265625	318.0199890136719	4430.89990234375	2452.320068359375	66677.0	3526.1201171875	5195.2998046875	6005.16015625	1071.68994140625	11722.099609375	20981.8203125	10094.2900390625	1395.02001953125	1775.5400390625	32291.669921875	9179.3798828125	5530.64990234375	3000.39990234375	893.9199829101562	6185.81982421875	2936.47998046875	7927.27294921875
2010-08-23	2639.365966796875	20010.0	4244.97607421875	318.5400085449219	4429.0	2469.080078125	65982.0	3553.22998046875	5234.7998046875	6010.91015625	1067.3599853515625	11718.599609375	20889.009765625	10221.189453125	1403.1500244140625	1767.7099609375	32142.669921875	9116.6904296875	5543.5	3016.780029296875	894.780029296875	6209.4501953125	2925.989990234375	7975.89306640625
2010-08-24	2650.306884765625	19695.0	4244.97607421875	313.3900146484375	4381.2998046875	2435.9599609375	65156.0	3491.110107421875	5156.0	5935.43994140625	1051.8699951171875	11557.400390625	20658.7109375	10052.2900390625	1405.77001953125	1760.530029296875	31364.890625	8995.1396484375	5505.10009765625	3024.639892578125	890.4500122070312	6144.14013671875	2922.85009765625	7940.60302734375
2010-08-25	2596.580078125	19465.0	4225.90380859375	311.7200012207031	4320.10009765625	2424.0	64803.0	3450.18994140625	5109.39990234375	5899.5	1055.3299560546875	11648.099609375	20634.98046875	9893.990234375	1396.969970703125	1734.7900390625	31453.720703125	8845.3896484375	5462.35009765625	3006.050048828125	884.510009765625	6098.58984375	2926.550048828125	7736.9443359375
2010-08-26	2603.48095703125	19735.0	4229.59521484375	314.2200012207031	4356.0	2446.6298828125	63867.0	3475.030029296875	5155.7998046875	5912.580078125	1047.219970703125	11653.2001953125	20612.060546875	10004.390625	1408.0	1729.760009765625	31217.990234375	8906.48046875	5477.89990234375	3018.25	886.0999755859375	6131.759765625	2925.8701171875	7689.705078125
2010-08-27	2610.741943359375	19817.0	4197.60546875	317.0400085449219	4370.10009765625	2467.550048828125	65585.0	3507.43994140625	5201.60009765625	5951.169921875	1064.5899658203125	11879.7001953125	20597.349609375	10148.189453125	1411.050048828125	1729.56005859375	31755.349609375	8991.0595703125	5408.7001953125	3007.43994140625	900.3699951171875	6183.14013671875	2938.739990234375	7722.875
2010-08-30	2652.6640625	19700.0	4149.001953125	315.54998779296875	4452.7001953125	2460.929931640625	64261.0	3487.010009765625		5912.41015625	1048.9200439453125	11895.599609375	20737.220703125	10135.9892578125	1422.489990234375	1760.1300048828125	31382.669921875	9149.259765625	5415.4501953125	3036.81005859375	909.6500244140625	6205.240234375	2957.06005859375	7741.16455078125
2010-08-31	2638.798095703125	19735.0	4226.5205078125	316.4700012207031	4404.2001953125	2457.4599609375	65145.0	3490.7900390625	5225.2001953125	5925.22021484375	1049.3299560546875	11913.900390625	20536.490234375	10186.9892578125		1742.75	31679.849609375	8824.0595703125	5402.39990234375	3036.10009765625	913.1900024414062	6180.89013671875	2950.330078125	7616.24462890625
2010-09-01	2622.882080078125	20370.0	4226.5205078125	325.5199890136719	4495.7001953125	2531.760009765625	67073.0	3623.840087890625	5366.39990234375	6083.89990234375	1080.2900390625	12003.7998046875	20623.830078125	10544.7890625	1431.9599609375	1764.68994140625	32339.23046875	8927.01953125	5471.85009765625	3077.10009765625	919.3400268554688	6332.43017578125	2982.830078125	7668.21484375
2010-09-02	2655.77587890625	20412.0	4244.36083984375	326.57000732421875	4532.7001953125	2537.760009765625	66808.0	3631.429931640625	5371.0	6083.85009765625	1090.0999755859375	12111.099609375	20868.919921875	10537.5888671875	1441.0699462890625	1775.72998046875	32417.330078125	9062.83984375	5486.14990234375	3082.47998046875	920.5399780273438	6333.64990234375	2986.659912109375	7720.78466796875
2010-09-03	2655.39404296875	20640.0	4355.71435546875	329.3500061035156	4541.2001953125	2549.9599609375	66679.0	3672.199951171875	5428.2001953125	6134.6201171875	1104.510009765625	12144.900390625	20971.5	10599.3896484375	1435.6700439453125	1780.02001953125	32592.869140625	9114.1298828125	5479.39990234375	3107.429931640625	929.9000244140625	6400.7099609375	3002.56005859375	7830.173828125
2010-09-06	2696.25	20661.0	4331.720703125	330.5299987792969	4575.5	2560.239990234375	66747.0	3684.72998046875	5439.2001953125	6155.0400390625			21355.76953125	10622.689453125	1434.6800537109375	1792.4200439453125	32746.669921875	9301.3203125	5576.9501953125	3143.139892578125	931.52001953125	6418.25	3034.580078125	7890.9130859375
2010-09-07	2698.363037109375	20395.0	4340.33447265625	327.760009765625	4573.2001953125	2538.909912109375		3643.81005859375	5407.7998046875	6117.89013671875	1091.8399658203125	12102.0	21401.7890625	10479.0888671875	1434.27001953125	1787.739990234375	32448.400390625	9226.0	5604.0	3174.139892578125	923.8900146484375	6360.2001953125	3036.090087890625	7884.36279296875
2010-09-08	2695.291015625	20580.0	4306.49658203125	331.42999267578125	4537.2001953125	2556.0	66407.0	3677.2099609375	5429.7001953125	6164.43994140625	1098.8699951171875	12042.2998046875	21088.859375	10586.189453125	1434.1400146484375	1779.219970703125	32409.599609375	9024.599609375	5607.85009765625	3161.179931640625	923.8800048828125	6386.9501953125	3011.419921875	7851.2734375
2010-09-09	2656.35205078125	20858.0	4331.1064453125	334.5899963378906	4582.2001953125	2577.4599609375	66624.0	3722.14990234375	5494.2001953125	6221.52001953125	1104.1800537109375	12033.5	21167.26953125	10712.8896484375	1437.780029296875	1784.3599853515625	32518.98046875	9098.3896484375	5640.0498046875	3151.77001953125	921.489990234375	6425.259765625	3022.280029296875	7835.50390625
2010-09-10	2663.208984375	20833.0	4337.25732421875	334.9599914550781	4560.2998046875	2569.719970703125	66807.0	3725.820068359375	5501.60009765625	6214.77001953125	1109.550048828125	12097.099609375	21257.390625	10689.5888671875		1802.5799560546875	32626.869140625	9239.169921875		3161.0	924.5700073242188	6467.68994140625		7890.07275390625
2010-09-13	2688.320068359375	21002.0	4429.5400390625	337.2699890136719	4614.89990234375	2610.81005859375	68031.0	3767.14990234375	5565.5	6261.68017578125	1121.9000244140625	12149.900390625	21658.349609375	10765.189453125	1456.9599609375	1818.8599853515625	32921.62890625	9321.8203125	5760.0	3178.469970703125	937.0399780273438	6471.77001953125	3066.81005859375	8091.26220703125
2010-09-14	2688.52197265625	21004.0	4459.685546875	336.7300109863281	4626.5	2608.85009765625	67692.0	3774.39990234375	5567.39990234375	6275.41015625	1121.0999755859375	12193.0	21696.0390625	10806.5888671875	1474.43994140625	1815.25	33058.0	9299.3095703125	5795.5498046875	3197.52001953125	921.3900146484375	6466.31982421875	3048.64990234375	8132.5625
2010-09-15	2652.5029296875	20873.0	4441.84423828125	335.8599853515625	4661.5	2603.510009765625	68107.0	3755.639892578125	5555.60009765625	6261.8701171875	1125.0699462890625	12144.7998046875	21725.640625	10751.7890625	1472.949951171875	1823.8800048828125	33046.69140625		5860.9501953125	3195.280029296875	921.0999755859375	6434.009765625	3071.030029296875	8163.7822265625
2010-09-16	2602.465087890625	20684.0	4395.08740234375	334.6700134277344	4605.2998046875	2585.2900390625	67663.0	3736.300048828125	5540.10009765625	6249.64990234375	1124.6600341796875	12173.400390625	21691.44921875	10716.7890625		1811.8499755859375		9509.5	5828.7001953125	3195.6298828125	924.8099975585938	6424.16015625	3067.110107421875	8099.71240234375
2010-09-17	2598.68896484375	20518.0	4429.5400390625	334.5400085449219	4638.89990234375	2569.219970703125	67089.0	3722.02001953125	5508.5	6209.759765625	1125.5899658203125	12164.599609375	21970.859375	10588.5888671875	1466.969970703125	1827.3499755859375		9626.08984375	5884.9501953125	3212.260009765625	923.5700073242188	6389.02001953125	3076.3701171875	8158.29248046875
2010-09-20	2588.712890625	20754.0	4444.92041015625	339.80999755859375	4631.2998046875	2601.85009765625	68190.0	3788.010009765625	5602.5	6294.580078125	1142.7099609375	12234.5	21977.33984375	10743.0888671875	1469.68994140625	1832.6300048828125	33273.53125		5980.4501953125	3216.93994140625	923.0599975585938	6461.97998046875	3080.97998046875	8186.92236328125
2010-09-21	2591.550048828125	20741.0	4429.5400390625	338.94000244140625	4617.5	2604.330078125	67719.0	3784.39990234375	5576.2001953125	6275.97998046875	1139.780029296875	12170.599609375	22002.58984375	10762.4892578125	1475.989990234375		33296.69140625	9602.1103515625	6009.0498046875	3236.760009765625	937.2100219726562	6420.39990234375	3095.389892578125	8196.3603515625
2010-09-22		20365.0	4446.15087890625	334.3500061035156	4625.2001953125	2575.159912109375	68325.0	3735.050048828125	5551.89990234375	6208.330078125	1134.280029296875	12147.2998046875	22047.7109375	10555.189453125	1474.75		33207.2109375	9566.3203125	5991.0	3236.360107421875	945.0	6344.8798828125	3096.10009765625
2010-09-23		20263.0	4490.4462890625	332.82000732421875	4633.60009765625	2570.389892578125	68794.0	3710.610107421875	5547.10009765625	6184.7099609375	1124.8299560546875	12101.7998046875		10501.4892578125	1458.0799560546875		33091.12890625		5959.5498046875	3228.030029296875	947.0999755859375	6303.2001953125	3083.1298828125	8202.5
2010-09-24		20608.0	4490.4462890625	337.8500061035156	4601.89990234375	2601.610107421875	68196.0	3782.47998046875	5598.5	6298.2998046875	1148.6700439453125	12204.900390625	22119.4296875	10727.5888671875	1451.18994140625	1846.5999755859375	33280.75	9471.669921875	6018.2998046875	3211.159912109375	951.9000244140625	6360.77001953125	3092.679931640625	8166.58251953125
2010-09-27	2627.967041015625	20594.0	4459.685546875	337.1700134277344	4675.39990234375	2597.72998046875	68816.0	3766.159912109375	5573.39990234375	6278.89013671875	1142.1600341796875	12190.599609375	22340.83984375	10612.9892578125	1464.7099609375	1860.8299560546875	33122.44140625	9603.1396484375	6035.64990234375	3239.139892578125	962.469970703125	6338.89013671875	3113.4599609375	8191.50244140625
2010-09-28	2611.35400390625	20542.0	4484.29296875	338.1700134277344	4669.7998046875	2603.5	69228.0	3762.35009765625	5578.39990234375	6276.08984375	1147.699951171875	12278.900390625	22109.94921875	10590.689453125	1459.6400146484375	1855.969970703125	33258.53125	9495.759765625	6029.5	3230.22998046875	959.27001953125	6334.3798828125	3097.35009765625	8189.40234375
2010-09-29	2610.677978515625	20372.0	4491.0615234375	335.8500061035156	4645.0	2602.68994140625	69228.0	3737.1201171875	5569.2998046875	6246.919921875	1144.72998046875	12382.7998046875	22378.669921875	10486.7890625	1461.780029296875	1866.449951171875	33186.76171875	9559.3798828125	5991.2998046875	3226.8798828125	969.6500244140625	6311.56982421875	3106.030029296875	8240.849609375
2010-09-30	2655.657958984375	20505.0	4524.89892578125	334.3900146484375	4582.89990234375	2589.72998046875	69430.0	3715.179931640625	5548.60009765625	6229.02001953125	1141.199951171875	12368.7001953125	22358.169921875	10514.4892578125	1463.5	1872.81005859375	33330.33984375	9369.349609375	6029.9501953125	3178.090087890625	975.2999877929688	6296.330078125	3097.6298828125	8237.740234375
2010-10-01		20391.0	4447.99658203125	333.7799987792969	4579.2001953125	2579.389892578125	70229.0	3692.090087890625	5592.89990234375	6211.33984375	1146.239990234375	12363.099609375		10450.0888671875	1466.3199462890625	1876.72998046875	33807.48046875	9404.23046875	6143.39990234375	3212.93994140625	978.5800170898438	6284.169921875	3130.89990234375	8244.1396484375
2010-10-04		20091.0	4570.42431640625	330.3999938964844	4625.2998046875	2558.820068359375	70385.0	3649.81005859375	5556.0	6134.2099609375	1137.030029296875	12322.900390625	22618.66015625	10382.9892578125	1462.27001953125	1879.2900390625	34040.171875	9381.0595703125	6159.4501953125	3228.919921875	964.219970703125	6248.7998046875	3168.989990234375	8246.0595703125
2010-10-05		20510.0	4581.49755859375	335.0299987792969	4606.89990234375	2595.929931640625	71283.0	3731.929931640625	5635.7998046875	6215.830078125	1160.75	12498.0	22639.140625	10651.189453125	1472.18994140625	1878.93994140625	34257.3984375	9518.759765625	6145.7998046875	3218.320068359375	969.280029296875	6313.89990234375	3162.360107421875	8200.3896484375
2010-10-06		20568.0	4577.19140625	336.9700012207031	4686.7998046875	2613.43994140625	70541.0	3764.909912109375	5681.39990234375	6270.72998046875	1159.969970703125	12501.7001953125	22880.41015625	10700.189453125	1479.6099853515625	1903.949951171875	34370.640625	9691.4296875	6186.4501953125	3235.0400390625	979.0	6351.009765625	3190.070068359375	8283.990234375
2010-10-07		20692.0	4549.5068359375	337.6700134277344	4691.2998046875	2604.030029296875	69918.0	3770.469970703125	5662.10009765625	6276.25	1158.06005859375	12445.900390625	22884.3203125	10740.2890625	1481.449951171875	1900.8499755859375	34257.80859375	9684.8095703125	6120.2998046875	3236.080078125	970.9000244140625	6375.580078125	3166.64990234375	8283.8798828125
2010-10-08	2738.743896484375	20751.0	4460.30078125	336.5299987792969	4681.39990234375	2622.780029296875	70809.0	3763.179931640625	5657.60009765625	6291.669921875	1165.1500244140625	12535.599609375	22944.1796875	10720.7890625	1481.4100341796875	1897.0699462890625	34464.8203125	9588.8798828125	6103.4501953125	3232.659912109375	963.1900024414062	6363.16015625	3153.340087890625	8244.150390625
2010-10-11	2806.94189453125	20838.0	4583.34326171875	337.0400085449219	4697.5	2635.10009765625	70946.0	3768.489990234375	5672.39990234375	6309.509765625	1165.3199462890625		23207.310546875	10700.7890625	1487.4100341796875	1889.9100341796875	34465.41015625		6135.85009765625	3234.889892578125	977.8499755859375	6386.18017578125	3163.409912109375	8176.72216796875
2010-10-12	2841.406982421875	20750.0	4618.41064453125	335.0899963378906	4618.2001953125	2620.820068359375		3748.860107421875	5661.60009765625	6304.56982421875	1169.77001953125	12575.599609375	23121.69921875	10648.189453125	1486.5699462890625	1868.0400390625	34437.390625	9388.6396484375	6090.89990234375	3230.830078125	977.0800170898438	6375.259765625	3149.360107421875	8090.1826171875
2010-10-13	2861.361083984375	21145.0	4647.94189453125	341.7200012207031	4619.89990234375	2670.3798828125	71675.0	3828.340087890625	5747.39990234375	6434.52001953125	1178.0999755859375	12673.2998046875	23457.689453125	10866.0888671875	1496.969970703125	1876.1500244140625	34798.6484375	9403.509765625	6233.89990234375	3231.820068359375	992.5999755859375	6455.1298828125	3202.159912109375	8106.62255859375
2010-10-14	2879.635986328125	21095.0	4718.69091796875	341.3299865722656	4699.10009765625	2662.909912109375	71692.0	3819.169921875	5727.2001953125	6455.27001953125	1173.81005859375	12619.7001953125	23852.169921875	10849.689453125	1496.3800048828125	1899.760009765625	34836.5	9583.509765625	6177.35009765625	3262.60009765625	993.719970703125	6440.97021484375	3195.02001953125	8215.41015625
2010-10-15	2971.159912109375	21062.0	4681.77734375	341.45001220703125	4689.0	2658.780029296875	71830.0	3827.3701171875	5703.39990234375	6492.2998046875	1176.18994140625	12609.099609375	23757.630859375	10868.189453125	1489.8599853515625	1902.2900390625	34741.5390625	9500.25	6062.64990234375	3255.85009765625	997.1500244140625	6443.009765625	3204.27001953125	8205.259765625
2010-10-18	2955.22705078125	21259.0	4709.46240234375	341.7200012207031	4651.89990234375	2672.3798828125	71736.0	3834.5	5742.5	6516.6298828125	1184.7099609375	12668.0	23469.380859375	10897.689453125	1480.699951171875	1875.4200439453125	34919.30859375	9498.490234375	6075.9501953125	3262.35009765625	984.030029296875	6470.259765625	3181.27001953125	8060.50244140625
2010-10-19	3001.85302734375	21234.0	4694.08251953125	339.1499938964844	4655.7001953125	2666.14990234375	69864.0	3807.169921875	5703.89990234375	6490.68994140625	1165.9000244140625	12570.599609375	23763.73046875	10895.2890625	1488.6500244140625	1857.3199462890625	34452.2109375	9539.4501953125	6027.2998046875	3257.93994140625	989.27001953125	6471.9599609375	3192.2900390625	8046.1923828125
2010-10-20	3003.950927734375	21426.0	4712.53857421875	339.7099914550781	4624.89990234375	2669.27001953125	70405.0	3828.14990234375	5728.89990234375	6524.5498046875	1178.1700439453125	12649.900390625	23556.5	10896.8896484375	1486.780029296875	1870.43994140625	34880.46875	9381.599609375	5982.10009765625	3243.010009765625	988.1099853515625	6477.2001953125	3179.14990234375	8124.58251953125
2010-10-21	2983.531982421875	21616.0	4801.74462890625	341.9200134277344	4622.89990234375	2691.780029296875	69652.0	3878.27001953125	5757.89990234375	6611.009765625	1180.260009765625	12599.2001953125	23649.48046875	10892.2890625	1491.02001953125	1874.68994140625	34965.25	9376.48046875	6101.5	3264.919921875	988.7999877929688	6512.18994140625	3163.530029296875	8131.1923828125
2010-10-22	2975.04296875	21536.0	4886.02880859375	341.07000732421875	4648.2001953125	2691.530029296875	69530.0	3868.5400390625	5741.39990234375	6605.83984375	1183.0799560546875	12601.2001953125	23517.5390625	10924.7890625	1490.6400146484375	1897.31005859375	35120.87890625	9426.7099609375	6066.0498046875	3289.75	992.239990234375	6477.1298828125	3173.570068359375	8168.0224609375
2010-10-25	3051.41796875	21435.0	4927.86328125	342.5299987792969	4710.0	2698.639892578125	69580.0	3870.0	5752.0	6639.2099609375	1185.6199951171875	12663.599609375	23627.91015625	10870.2890625	1491.43994140625	1915.7099609375	35262.890625	9401.16015625	6105.7998046875			6513.6298828125	3182.080078125	8306.9404296875
2010-10-26	3041.54296875	21364.0	4909.4072265625	340.760009765625	4687.7998046875	2692.739990234375	70740.0	3852.659912109375	5707.2998046875	6613.7998046875	1185.6400146484375	12684.7001953125	23601.240234375	10797.7890625	1496.93994140625	1919.4100341796875	35373.390625	9377.3798828125	6082.0	3285.43994140625	996.0399780273438	6476.60986328125	3162.510009765625	8343.1904296875
2010-10-27	2997.048095703125	21251.0	4829.42919921875	337.989990234375	4648.10009765625	2672.7099609375	70569.0	3815.77001953125	5646.0	6568.0	1182.449951171875	12567.2998046875	23164.580078125	10700.0888671875	1499.1099853515625	1909.5400390625	35262.8984375	9387.0302734375	6012.64990234375	3280.340087890625	983.9600219726562	6479.2099609375	3124.3798828125	8291.0
2010-10-28	2992.5791015625	21510.0	4798.66796875	338.1000061035156	4684.89990234375	2677.39990234375	70320.0	3834.840087890625	5677.89990234375	6595.27978515625	1183.780029296875	12564.099609375	23210.859375	10753.4892578125	1499.43994140625	1907.8699951171875	35376.71875	9366.0302734375	5987.7001953125	3290.0	987.22998046875	6484.7099609375	3129.5	8354.009765625
2010-10-29	2978.8349609375	21451.0	4860.189453125	337.2300109863281	4661.60009765625	2679.070068359375	70673.0	3833.5	5675.2001953125	6601.3701171875	1183.260009765625	12676.2001953125	23096.3203125	10812.8896484375	1505.6600341796875	1882.949951171875	35568.21875	9202.4501953125	6017.7001953125	3304.889892578125	984.4600219726562	6472.22998046875	3142.6201171875	8287.0498046875
2010-11-01	3054.02099609375	21185.0	4983.2333984375	339.3500061035156	4698.5	2688.389892578125	71561.0	3841.110107421875	5694.60009765625	6604.85986328125	1184.3800048828125	12664.7998046875	23652.939453125	10649.4892578125	1509.6600341796875	1914.739990234375	35722.7109375	9154.7197265625	6117.5498046875	3299.72998046875	1003.239990234375	6504.72021484375	3192.179931640625	8379.7099609375
2010-11-02	3045.43408203125	21398.0	5073.0537109375	342.0199890136719	4701.39990234375	2696.68994140625		3865.719970703125	5757.39990234375	6654.31005859375	1193.5699462890625	12681.400390625	23671.419921875	10762.0888671875	1506.5699462890625	1918.0400390625		9159.98046875	6119.0	3324.760009765625	1005.5800170898438	6541.5	3205.280029296875	8344.7197265625
2010-11-03	3030.988037109375	21181.0	5100.12353515625	339.04998779296875	4722.60009765625	2663.840087890625	71905.0	3842.93994140625	5749.0	6617.7998046875	1197.9599609375	12671.099609375	24144.669921875	10569.4892578125	1507.5999755859375	1935.969970703125	35843.80859375		6160.5	3333.070068359375	1014.2000122070312	6512.990234375	3224.969970703125	8293.8603515625
2010-11-04	3086.93896484375	21469.0	5130.88330078125	345.1499938964844	4745.2998046875	2710.409912109375	72996.0	3916.780029296875	5862.7998046875	6734.68994140625	1221.06005859375	12878.7998046875	24535.630859375	10602.7890625	1511.739990234375	1942.5	36198.6015625	9358.7802734375	6281.7998046875	3326.25	1031.6099853515625	6595.64013671875	3240.31005859375	8357.8095703125
2010-11-05	3129.4970703125	21195.0	5084.74267578125	346.8999938964844	4800.60009765625	2686.090087890625	72607.0	3916.72998046875	5875.39990234375	6754.2001953125	1225.8499755859375	12925.099609375	24876.8203125	10428.0888671875		1938.9599609375	36317.51171875	9625.990234375		3319.159912109375	1040.449951171875	6587.72021484375		8449.2998046875
2010-11-08	3159.511962890625	21229.0	5093.970703125	346.69000244140625	4778.39990234375	2683.419921875	72657.0	3913.699951171875	5850.0	6750.5	1223.25	13052.5	24964.369140625	10291.7890625	1519.8399658203125	1942.4100341796875	36543.390625	9732.919921875	6273.2001953125	3316.39990234375	1049.7900390625	6600.35986328125	3300.39990234375	8430.5400390625
2010-11-09	3135.0	21579.0	5089.6650390625	347.739990234375	4740.7001953125	2702.840087890625	71679.0	3945.7099609375	5875.2001953125	6787.81005859375	1213.4000244140625	12916.599609375	24710.599609375	10409.7890625	1526.530029296875	1947.4599609375	36198.03125	9694.490234375	6301.5498046875	3321.77001953125	1047.550048828125	6581.8798828125	3313.610107421875	8445.58984375
2010-11-10	3115.35595703125	21058.0	5044.75341796875	346.0899963378906	4699.7998046875	2672.25	71638.0	3888.449951171875	5816.89990234375	6719.83984375	1218.7099609375	12942.599609375	24500.609375	10235.3896484375	1528.010009765625	1967.8499755859375	36417.46875	9830.51953125	6275.7001953125	3333.489990234375	1042.280029296875	6539.81982421875	3289.239990234375	8450.58984375
2010-11-11	3147.743896484375	20856.0	5044.13818359375	344.8299865722656	4728.60009765625	2631.639892578125	71195.0	3867.35009765625	5815.2001953125	6723.41015625	1213.5400390625	12934.7001953125	24700.30078125	10149.4892578125	1513.699951171875	1914.72998046875	36304.5390625	9861.4599609375	6194.25	3331.5	1029.8599853515625	6516.990234375	3293.389892578125	8436.91015625
2010-11-12	2985.43505859375	20830.0	5026.2978515625	343.20001220703125	4692.7001953125	2624.969970703125	70367.0	3831.1201171875	5796.89990234375	6734.60986328125	1199.2099609375	12749.2001953125	24222.580078125	10226.7890625	1499.81005859375	1913.1199951171875	36057.390625	9724.8095703125	6071.64990234375	3310.580078125	1018.8599853515625	6505.2900390625	3252.0	8316.009765625
2010-11-15	3014.4130859375	20993.0	5040.447265625	345.5299987792969	4688.0	2654.429931640625		3864.239990234375	5820.39990234375	6790.169921875	1197.75	12735.400390625	24027.1796875	10349.689453125	1501.56005859375	1913.81005859375		9827.509765625	6121.60009765625	3328.22998046875	1029.1400146484375	6526.22998046875	3236.800048828125	8240.6103515625
2010-11-16	2894.5380859375	20563.0	4930.32373046875	339.2099914550781	4700.2998046875	2608.06005859375	69192.0	3762.469970703125	5681.89990234375	6663.240234375	1178.3399658203125	12602.2001953125	23693.01953125	10095.390625	1503.5400390625	1899.1300048828125	35648.2109375	9797.099609375	5988.7001953125	3315.06005859375	1000.72998046875	6476.52978515625	3212.10009765625	8312.169921875
2010-11-17	2838.85693359375	20639.0	4852.19189453125	341.5	4624.2998046875	2624.860107421875	69709.0	3792.35009765625	5692.60009765625	6700.06982421875	1178.5899658203125	12657.7998046875	23214.4609375	10189.2890625		1897.1099853515625	35842.48046875	9811.66015625		3289.31005859375	990.1300048828125	6494.990234375		8255.5
2010-11-18	2865.451904296875	20880.0	4976.46435546875	346.2699890136719	4640.2001953125	2670.510009765625	70781.0	3867.969970703125	5768.7001953125	6832.10986328125	1196.68994140625	12870.0	23637.390625	10325.2890625	1496.6500244140625	1927.8599853515625	36322.12109375	10013.6298828125	5998.7998046875	3280.4599609375	1004.719970703125	6613.3701171875	3215.219970703125	8283.41015625
2010-11-19	2888.56591796875	20773.0	4956.77783203125	344.5799865722656	4629.2001953125	2665.010009765625	70898.0	3860.159912109375	5732.7998046875	6843.5498046875	1199.72998046875	12956.2998046875	23605.7109375	10271.689453125	1506.050048828125	1940.9599609375	36601.3984375	10022.3896484375	5890.2998046875	3268.14990234375	1008.77001953125	6590.83984375	3197.3701171875	8306.080078125
2010-11-22	2884.37109375	20372.0	4951.8564453125	342.4200134277344	4643.5	2643.35009765625	69633.0	3818.889892578125	5680.7998046875	6822.0498046875	1197.8399658203125	12929.0	23524.01953125	9996.390625	1503.199951171875	1944.3399658203125	36710.4609375	10115.1904296875	6010.0	3296.6298828125	1019.1900024414062	6532.64013671875	3190.919921875	8374.8701171875
2010-11-23	2828.281982421875	19951.0	4951.240234375	334.82000732421875	4589.10009765625	2584.25	67953.0	3724.419921875	5581.2998046875	6705.0	1180.72998046875	12793.7998046875	22896.140625	9691.7900390625	1487.530029296875	1928.93994140625	36271.828125		5934.75	3258.77001953125	1009.469970703125	6393.7900390625	3126.300048828125	8328.58984375
2010-11-24	2859.93603515625	19941.0	4921.09619140625	337.20001220703125	4584.60009765625	2591.510009765625	69629.0	3747.610107421875	5657.10009765625	6823.7998046875	1198.3499755859375	12902.0	23023.859375	9742.58984375	1488.5400390625	1925.97998046875	37079.28125	10030.1103515625	5865.75	3269.219970703125	1005.969970703125	6449.7998046875	3137.010009765625	8297.009765625
2010-11-25	2898.260986328125	19946.0	4919.25048828125	338.7699890136719	4593.39990234375	2601.419921875	69362.0	3760.419921875	5698.89990234375	6879.66015625		12945.7998046875	23054.6796875	9721.7900390625	1496.489990234375	1927.6800537109375	36969.19921875	10079.759765625	5799.75	3264.669921875	996.4199829101562	6502.14013671875	3159.22998046875	8349.9501953125
2010-11-26	2871.697998046875	19844.0	4900.17919921875	336.260009765625	4598.2998046875	2579.81005859375	68226.0	3728.64990234375	5668.7001953125	6848.97998046875	1189.4000244140625	12892.7001953125	22877.25	9547.1904296875	1492.050048828125	1901.800048828125	36904.53125	10039.5595703125	5751.9501953125	3264.25	991.7100219726562	6483.56005859375	3158.080078125	8312.1103515625
2010-11-29	2866.35595703125	19314.0	4890.95068359375	329.6700134277344	4618.5	2521.330078125	67908.0	3636.9599609375	5551.0	6697.97021484375	1187.760009765625	12895.7001953125	23166.220703125	9324.6904296875	1495.949951171875	1895.5400390625	36890.609375	10125.990234375	5830.0	3270.3798828125	1009.0	6397.5	3158.2099609375	8367.1298828125
2010-11-30	2820.180908203125	19106.0	4884.79931640625	327.4100036621094	4584.39990234375	2506.1298828125	67705.0	3610.43994140625	5528.2998046875	6688.490234375	1180.550048828125	12952.900390625	23007.990234375	9267.1904296875	1485.22998046875	1904.6300048828125	36817.3203125	9937.0400390625	5862.7001953125	3264.5	1005.1199951171875	6312.43017578125	3144.699951171875	8372.4404296875
2010-12-01	2823.448974609375	19566.0	4860.189453125	335.79998779296875	4586.60009765625	2565.840087890625	69346.0	3669.2900390625	5642.5	6866.6298828125	1206.0699462890625	13148.400390625	23249.80078125	9678.390625	1485.4200439453125	1929.3199462890625	37277.55859375	9988.0498046875	5960.89990234375	3265.10009765625	1017.6400146484375	6409.7001953125	3181.93994140625	8520.0703125
2010-12-02	2843.60693359375	20054.0	4860.189453125	341.45001220703125	4676.2001953125	2617.199951171875	69527.0	3747.0400390625	5767.60009765625	6957.60986328125	1221.530029296875	13163.5	23448.779296875	9947.58984375	1503.219970703125	1950.260009765625	37399.46875	10168.51953125	6011.7001953125	3285.489990234375	1031.969970703125	6483.43994140625	3197.9599609375	8585.7294921875
2010-12-03	2842.429931640625	20121.0	4854.03759765625	342.19000244140625	4694.2001953125	2614.989990234375	69766.0	3750.550048828125	5745.2998046875	6947.72021484375	1224.7099609375	13179.0	23320.51953125	10014.7900390625	1500.97998046875	1957.260009765625	37385.91015625	10178.3203125	5992.7998046875	3283.300048828125	1034.06005859375	6440.89990234375	3172.43994140625	8623.9697265625
2010-12-06	2857.177001953125	19930.0	4898.33349609375	342.3399963378906	4688.60009765625	2611.409912109375	69552.0	3749.22998046875	5770.2998046875	6954.3798828125	1223.1199951171875	13276.0	23237.689453125	9889.890625	1501.739990234375	1953.6400146484375	37737.12890625	10167.23046875	5992.25	3293.179931640625		6412.22021484375	3181.409912109375	8702.1904296875
2010-12-07	2875.861083984375	20112.0	4866.341796875	346.2099914550781	4726.7998046875	2624.669921875	69338.0	3810.5	5808.5	7001.91015625	1223.75	13250.7001953125	23428.150390625	9924.6904296875		1962.52001953125	37880.12890625	10141.099609375	5976.5498046875	3281.860107421875	1040.719970703125	6462.52978515625	3191.8798828125	8704.349609375
2010-12-08	2848.5458984375	20394.0	4860.189453125	346.7200012207031	4699.89990234375	2617.43994140625	68175.0	3831.97998046875	5794.5	6975.8701171875	1228.280029296875	13152.0	23092.51953125	10078.390625	1510.06005859375	1955.719970703125	37617.76953125	10232.330078125	5903.7001953125	3294.340087890625	1025.0799560546875	6508.1298828125	3202.800048828125	8703.75
2010-12-09	2810.948974609375	20534.0	4890.95068359375	349.3800048828125	4741.2998046875	2624.39990234375	67879.0	3858.050048828125	5808.0	6964.16015625	1233.0	13166.900390625	23171.80078125	10185.4892578125	1521.2900390625	1988.9599609375	37567.390625	10285.8798828125	5766.5	3280.56005859375	1035.8499755859375	6537.6298828125	3210.199951171875	8753.7998046875
2010-12-10	2841.0400390625	20487.0	4915.55908203125	350.2099914550781	4745.89990234375	2628.0	68342.0	3857.35009765625	5813.0	7006.169921875	1240.4000244140625	13239.5	23162.91015625	10121.8896484375	1507.280029296875	1986.1400146484375	37677.78125	10211.9501953125	5857.35009765625	3272.919921875		6519.14013671875	3185.419921875	8718.7900390625
2010-12-13	2922.9541015625	20635.0	4909.4072265625	351.29998779296875	4757.10009765625	2636.8701171875	69126.0	3892.43994140625	5860.7998046875	7029.39013671875	1240.4599609375	13295.900390625	23317.609375	10151.189453125	1509.7900390625	1996.5899658203125	37894.33984375	10293.8896484375	5907.64990234375	3291.2900390625	1033.3199462890625	6519.080078125	3182.320068359375	8736.5498046875
2010-12-14	2927.076904296875	20709.0	4908.79150390625	351.82000732421875	4766.89990234375	2635.68994140625	68743.0	3902.8701171875	5891.2001953125	7027.39990234375	1241.5899658203125	13280.099609375	23431.189453125	10162.689453125	1510.5799560546875	2009.050048828125	37901.0390625	10316.76953125	5944.10009765625	3288.9599609375	1037.4100341796875	6545.83984375	3176.909912109375	8740.3896484375
2010-12-15	2911.4140625	20410.0	4860.189453125	350.7900085449219	4767.7998046875	2623.030029296875	67870.0	3880.18994140625	5882.2001953125	7016.3701171875	1235.22998046875	13229.099609375	22975.349609375	10009.7900390625	1509.0999755859375	2017.47998046875	37676.55078125	10309.7802734375	5892.2998046875	3297.919921875	1035.469970703125	6560.43017578125	3147.199951171875	8756.669921875
2010-12-16	2898.137939453125	20367.0	4860.189453125	351.8800048828125	4784.0	2615.169921875	67306.0	3888.360107421875	5881.10009765625	7024.39990234375	1242.8699951171875	13181.2001953125	22668.779296875	10010.2900390625	1497.52001953125	2009.239990234375	37832.859375	10311.2900390625	5948.75	3293.780029296875	1029.5999755859375	6566.169921875	3147.669921875	8782.16015625
2010-12-17	2893.739990234375	20069.0	4890.33642578125	352.04998779296875	4763.10009765625	2596.590087890625	67981.0	3867.35009765625	5871.7998046875	6982.4501953125	1243.9100341796875	13201.5	22714.849609375	9898.08984375	1499.8800048828125	2026.300048828125	37997.33984375	10303.830078125		3325.110107421875	1022.4600219726562	6538.16015625	3153.010009765625	8817.8603515625
2010-12-20		20374.0	4890.95068359375	353.1499938964844	4736.60009765625	2614.85009765625	67264.0	3885.080078125	5891.60009765625	7018.60009765625	1247.0799560546875	13193.2998046875	22639.080078125	9996.08984375	1495.8800048828125	2020.280029296875	37975.48046875	10216.41015625	5947.0498046875	3299.9599609375	1006.510009765625	6521.25	3132.9599609375	8768.6796875
2010-12-21	2904.114990234375	20737.0	4927.86328125	356.1400146484375	4771.89990234375	2631.010009765625	68215.0	3927.489990234375	5951.7998046875	7077.990234375	1254.5999755859375	13365.2001953125	22993.859375	10203.3896484375	1505.1800537109375	2037.0899658203125	38230.859375	10370.5302734375	6000.64990234375	3319.10009765625	1013.1900024414062	6558.169921875	3139.85009765625	8827.75
2010-12-22	2877.89990234375	20733.0	4928.478515625	356.1700134277344	4778.39990234375	2631.429931640625	68471.0	3919.7099609375	5983.5	7067.919921875	1258.8399658203125	13380.7001953125	23045.189453125	10183.4892578125	1515.050048828125	2038.1099853515625	38172.91015625	10346.48046875	5984.39990234375	3322.3798828125	1019.1400146484375	6553.7001953125	3144.31005859375	8860.4501953125
2010-12-23	2855.219970703125	20774.0	4921.71044921875	356.2099914550781	4799.0	2635.889892578125	68486.0	3911.320068359375	5996.10009765625	7057.68994140625	1256.77001953125	13371.2001953125	22902.970703125	10106.890625	1514.47998046875	2037.530029296875	38131.46875		5980.0	3333.760009765625	1021.27001953125	6599.43017578125	3137.780029296875	8898.8291015625
2010-12-24	2835.156982421875		4897.10205078125	355.9200134277344	4777.2998046875	2625.840087890625			6008.89990234375			13383.2001953125	22833.80078125		1511.5799560546875	2029.5999755859375		10279.1904296875	6011.60009765625	3329.2099609375	1021.989990234375		3143.800048828125	8861.0595703125
2010-12-27	2781.402099609375	20514.0	4897.10205078125	355.57000732421875		2597.18994140625	67803.0	3862.18994140625		6970.72998046875	1257.5400390625			9898.990234375	1511.719970703125	2022.18994140625	38132.8515625	10355.990234375	5998.10009765625		1019.4600219726562	6568.2099609375	3159.360107421875	8892.2685546875
2010-12-28	2732.989990234375	20449.0	4906.33154296875	356.69000244140625		2592.31005859375	68041.0	3858.719970703125		6972.10009765625	1258.510009765625		22621.73046875	9903.490234375	1517.43994140625	2033.3199462890625	38147.51171875	10292.6298828125	5996.0		1028.3299560546875	6569.06005859375	3183.699951171875	8870.7197265625
2010-12-29	2751.527099609375	20471.0	4897.10205078125	358.32000732421875	4775.2001953125	2611.449951171875	68952.0	3890.64990234375	5996.39990234375	6995.47021484375	1259.780029296875	13449.2001953125	22969.30078125	9981.490234375	1524.3399658203125	2043.489990234375	38230.19921875	10344.5400390625	6060.35009765625	3325.6201171875	1034.5899658203125	6566.64990234375	3207.909912109375	8866.3095703125
2010-12-30	2759.574951171875	20173.0	4876.80078125	356.3599853515625	4790.39990234375	2590.669921875	69305.0	3850.760009765625	5971.0	6914.18994140625	1257.8800048828125	13434.400390625	22999.33984375	9859.08984375	1518.9100341796875	2051.0	38243.140625	10228.919921875	6101.85009765625	3334.27001953125	1032.760009765625	6436.0400390625	3212.4599609375	8907.869140625
2010-12-31	2808.076904296875		4860.189453125		4745.2001953125				5899.89990234375		1257.6400146484375	13443.2001953125	23035.44921875						6134.5	3309.030029296875			3190.0400390625	8972.458984375
2011-01-03		20436.0	4921.71044921875	359.8599853515625		2631.840087890625	69962.0	3900.860107421875		6989.740234375	1271.8699951171875		23436.05078125	9888.2900390625	1533.4200439453125	2070.080078125	38605.80078125		6157.60009765625			6493.8798828125	3235.77001953125	9025.2587890625
2011-01-04	2852.64794921875	20547.0	5044.75341796875	358.8599853515625	4742.5	2647.860107421875	70318.0	3916.030029296875	6013.89990234375	6975.35009765625	1270.199951171875	13402.2998046875	23668.48046875	9888.390625	1551.8900146484375	2085.139892578125	38542.16015625	10398.099609375	6146.35009765625	3309.030029296875	1042.4100341796875	6494.31005859375	3250.2900390625	8997.1494140625
2011-01-05	2839.220947265625	20552.0	5047.830078125	357.2799987792969	4714.89990234375	2631.570068359375	71091.0	3904.610107421875	6043.89990234375	6939.81982421875	1276.56005859375	13396.0	23757.8203125	9801.390625	1566.1700439453125	2082.550048828125	38696.23828125	10380.76953125	6079.7998046875	3324.989990234375	1050.780029296875	6519.25	3254.25	8846.26953125
2011-01-06	2824.197021484375	20637.0	5057.05859375	356.8900146484375	4725.0	2625.43994140625	70579.0	3904.419921875	6019.5	6981.39013671875	1273.8499755859375	13311.7001953125	23786.30078125	9702.6904296875	1568.3699951171875	2077.610107421875	38589.671875	10529.759765625	6048.25	3326.7099609375	1050.97998046875	6532.83984375	3279.699951171875	8883.1689453125
2011-01-07	2838.801025390625	20542.0	5087.818359375	356.44000244140625	4705.0	2605.14990234375	70057.0	3865.580078125	5984.2998046875	6947.83984375	1271.5	13272.2998046875	23686.630859375	9560.6904296875	1572.2099609375	2086.199951171875	38600.859375	10541.0400390625	5904.60009765625	3317.93994140625	1036.449951171875	6497.64013671875	3261.35009765625	8782.6796875
2011-01-10	2791.80908203125	20058.0	5127.80859375	354.2099914550781	4712.2998046875	2555.18994140625	70127.0	3802.030029296875	5956.2998046875	6857.06005859375	1269.75	13245.099609375	23527.259765625	9437.7900390625	1563.52001953125	2080.81005859375	38378.16015625		5762.85009765625	3324.070068359375	1018.030029296875	6446.31982421875	3229.27001953125	8817.83984375
2011-01-11	2804.047119140625	20339.0	5115.50439453125	358.29998779296875	4710.7001953125	2579.699951171875	70423.0	3861.919921875	6014.0	6941.56982421875	1274.47998046875	13401.099609375	23760.33984375	9582.08984375	1562.93994140625	2088.320068359375	38028.80859375	10510.6796875	5754.10009765625	3329.760009765625	1013.3900146484375	6534.83984375	3241.489990234375	8931.3193359375
2011-01-12	2821.304931640625	21116.0	5180.10009765625	362.4100036621094	4724.2001953125	2626.39990234375	71633.0	3945.070068359375	6050.7001953125	7068.77978515625	1285.9599609375	13460.2001953125	24125.609375	10101.1904296875	1566.489990234375	2094.949951171875	37963.30859375	10512.7998046875	5863.25	3334.580078125	1019.510009765625	6613.75	3244.93994140625	8964.958984375
2011-01-13	2827.7119140625	21308.0	5048.44482421875	360.7900085449219	4795.2001953125	2632.679931640625	70721.0	3974.830078125	6023.89990234375	7075.10986328125	1283.760009765625	13401.5	24238.98046875	10370.7890625	1571.56005859375	2089.47998046875	38070.19140625	10589.759765625	5751.89990234375	3373.7099609375	1035.0799560546875	6562.47021484375	3255.8701171875	8975.5390625
2011-01-14	2791.343994140625	21460.0	5109.9677734375	361.32000732421875	4801.5	2621.31005859375	70940.0	3983.280029296875	6002.10009765625	7075.7001953125	1293.239990234375	13464.099609375	24283.23046875	10385.0888671875	1569.8900146484375	2108.169921875	37994.71875	10499.0400390625	5654.5498046875	3369.889892578125	1032.260009765625	6556.08984375	3245.9599609375	8972.46875
2011-01-17	2706.659912109375	21344.0	5135.80615234375	361.0799865722656	4763.10009765625	2621.419921875	70609.0	3975.409912109375	5985.7001953125	7078.06005859375		13440.099609375	24156.970703125	10279.9892578125	1574.489990234375	2099.85009765625	38096.91015625	10502.8603515625	5654.75	3354.300048828125	1023.1900024414062	6578.169921875	3238.6298828125	8925.048828125
2011-01-18	2708.97900390625	21591.0	5137.0361328125	363.7300109863281	4801.7998046875	2657.85009765625	70920.0	4012.679931640625	6056.39990234375	7143.4501953125	1295.02001953125	13559.2001953125	24153.98046875	10583.3896484375	1570.0400390625	2096.47998046875	38151.30078125	10518.98046875	5724.0498046875	3343.739990234375	1024.5400390625	6634.93017578125	3249.580078125	8987.958984375
2011-01-19	2758.096923828125	21712.0	5137.0361328125	357.9599914550781	4834.60009765625	2640.780029296875	70058.0	3976.7099609375	5976.7001953125	7082.759765625	1281.9200439453125	13439.0	24419.619140625	10556.4892578125	1566.510009765625	2115.68994140625	37810.16015625	10557.099609375	5691.0498046875	3346.02001953125	1034.800048828125	6559.66015625	3241.9599609375	9085.9775390625
2011-01-20	2677.652099609375	21792.0	5152.4169921875	356.1400146484375	4783.7001953125	2626.239990234375	69562.0	3964.840087890625	5867.89990234375	7024.27001953125	1280.260009765625	13331.2998046875	24003.69921875	10636.8896484375		2106.659912109375	37584.6796875	10437.3095703125	5711.60009765625	3339.2900390625	1022.1599731445312	6513.5	3205.47998046875	9022.12890625
2011-01-21	2715.2939453125	22094.0	5135.80615234375	361.04998779296875	4755.7001953125	2653.97998046875	69133.0	4017.449951171875	5896.2998046875	7062.419921875	1283.3499755859375	13258.599609375	23876.859375	10829.0888671875	1547.4300537109375	2069.919921875	37321.109375	10274.51953125	5696.5	3352.719970703125	1006.5700073242188	6567.31005859375	3184.60009765625	8954.3388671875
2011-01-24	2695.718994140625	22157.0	5105.6611328125	360.989990234375	4786.0	2662.3701171875	69427.0	4033.2099609375	5943.89990234375	7067.77001953125	1290.8399658203125	13347.599609375	23801.779296875	10815.3896484375	1542.969970703125	2082.159912109375	37667.8984375	10345.1103515625	5743.25	3352.659912109375	963.6799926757812	6603.7998046875	3185.760009765625	8947.7490234375
2011-01-25	2677.431884765625	21940.0	5133.96044921875	358.760009765625	4807.7998046875	2660.8798828125		4019.6201171875	5917.7001953125	7059.009765625	1291.1800537109375	13259.599609375	23788.830078125	10664.3896484375	1526.4300537109375	2086.669921875	37470.76171875	10464.419921875	5687.39990234375	3359.070068359375	959.1699829101562	6580.330078125	3181.14990234375	8991.3486328125
2011-01-26	2708.81396484375	22007.0	5081.66796875	362.04998779296875		2669.5400390625	68709.0	4049.070068359375	5969.2001953125	7127.35009765625	1296.6300048828125	13465.7998046875	23843.240234375	10670.689453125	1520.0	2110.4599609375	37585.3984375	10401.900390625		3354.719970703125	978.0700073242188	6592.990234375	3220.780029296875	9055.5478515625
2011-01-27	2749.14990234375	22312.0	5015.8388671875	364.3299865722656	4806.10009765625	2678.22998046875	68051.0	4059.570068359375	5965.10009765625	7155.580078125	1299.5400390625	13410.2001953125	23779.619140625	10828.689453125	1526.9599609375	2115.010009765625	37447.69921875	10478.66015625	5604.2998046875	3350.929931640625	986.7100219726562	6562.35986328125	3219.830078125	9102.2880859375
2011-01-28	2752.75	22025.0	5044.75341796875	361.1600036621094	4774.89990234375	2647.090087890625	66698.0	4002.320068359375	5881.39990234375	7102.7998046875	1276.3399658203125	13437.599609375	23617.01953125	10746.9892578125	1521.8900146484375	2107.8701171875	36839.71875	10360.33984375	5512.14990234375	3352.639892578125	981.8300170898438	6528.1298828125	3229.68994140625	9145.3076171875
2011-01-31	2790.694091796875	22050.0	4921.71044921875	360.75	4753.89990234375	2638.699951171875	66575.0	4005.5	5862.89990234375	7077.47998046875	1286.1199951171875	13552.0	23447.33984375	10805.9892578125	1519.93994140625	2069.72998046875	36982.23828125	10237.919921875	5505.89990234375	3338.739990234375	964.0999755859375	6479.14990234375	3179.719970703125
2011-02-01	2798.9599609375	22526.0	4916.17431640625	367.1099853515625	4752.10009765625	2683.72998046875	67847.0	4072.6201171875	5957.7998046875	7184.27001953125	1307.5899658203125	13712.599609375	23482.94921875	10967.8896484375		2072.030029296875	37618.1015625	10274.5	5417.2001953125	3348.4599609375	959.6900024414062	6555.259765625	3184.739990234375
2011-02-02		22654.0	4895.87255859375	367.3900146484375	4796.5	2688.780029296875	66688.0	4066.530029296875	6000.10009765625	7183.669921875	1304.030029296875	13680.2998046875	23908.9609375	11010.189453125	1531.8199462890625		37948.75	10457.3603515625	5432.0	3352.300048828125	977.8400268554688	6553.669921875	3211.1201171875
2011-02-03		22444.0	4860.189453125	364.8900146484375	4820.60009765625	2684.89990234375	66765.0	4036.590087890625	5983.2998046875	7193.68017578125	1307.0999755859375	13841.400390625		10860.689453125			37739.078125	10431.3603515625	5526.75	3349.889892578125	980.5999755859375	6544.91015625
2011-02-04		22618.0	4827.58349609375	365.510009765625	4862.7001953125	2692.360107421875	65269.0	4047.2099609375	5997.39990234375	7216.2099609375	1310.8699951171875	13791.900390625		10854.689453125			37451.83984375	10543.51953125	5395.75	3367.820068359375	984.780029296875	6584.39990234375
2011-02-07		22793.0	4764.8310546875	369.8500061035156	4868.5	2724.469970703125	65362.0	4090.800048828125	6051.0	7283.6201171875	1319.050048828125	13811.900390625	23553.58984375	10922.5888671875	1535.5999755859375	2081.739990234375		10592.0400390625	5396.0	3387.409912109375	985.6300048828125	6611.14013671875	3192.179931640625
2011-02-08		22734.0	4751.912109375	371.1099853515625	4890.39990234375	2726.949951171875	65771.0	4108.27001953125	6091.2998046875	7323.240234375	1324.5699462890625	13892.5	23484.30078125	10965.0888671875	1539.550048828125	2069.699951171875	37565.6484375	10635.98046875	5312.5498046875	3383.169921875	983.530029296875	6638.66015625	3185.360107421875	9111.41796875
2011-02-09	2774.06494140625	22683.0	4792.5166015625	369.17999267578125	4904.7998046875	2719.93994140625	64218.0	4090.739990234375	6052.2998046875	7320.89990234375	1320.8800048828125	13784.2998046875	23164.029296875	10935.5888671875	1536.0699462890625	2045.5799560546875	36986.94140625	10617.830078125	5253.5498046875	3386.47998046875	969.8900146484375	6631.64013671875	3150.56005859375	9006.779296875
2011-02-10	2818.1630859375	22597.0	4849.11572265625	370.6099853515625	4914.39990234375	2702.4599609375	64578.0	4095.139892578125	6020.0	7340.27978515625	1321.8699951171875	13840.599609375	22708.619140625	10791.8896484375	1503.989990234375	2008.5	36652.12890625	10605.650390625	5225.7998046875	3365.8701171875	949.0900268554688	6612.06005859375	3103.389892578125	8836.51953125
2011-02-11	2827.327880859375	22695.0	4700.234375	369.6499938964844	4880.89990234375	2713.659912109375	65756.0	4101.31005859375	6062.89990234375	7371.2001953125	1329.1500244140625	13766.7998046875	22828.919921875	10803.5888671875	1494.52001953125	1977.18994140625	37011.48828125		5310.0	3367.43994140625	949.5700073242188	6665.22021484375	3077.27001953125	8609.8203125
2011-02-14	2899.134033203125	22637.0	4798.66796875	370.1700134277344	4935.7998046875	2725.510009765625	66558.0	4096.6201171875	6060.10009765625	7396.6298828125	1332.3199462890625	13910.7998046875	23121.060546875	10774.689453125	1505.3299560546875	2014.5899658203125	36998.9296875	10725.5400390625	5456.0	3383.469970703125	967.0700073242188	6666.06005859375	3104.419921875	8685.4296875
2011-02-15	2899.237060546875	22824.0	4810.97314453125	370.510009765625	4931.0	2730.780029296875	66341.0	4110.33984375	6037.10009765625	7400.0400390625	1328.010009765625	13929.400390625	22899.779296875	10826.189453125		2010.52001953125	36951.25	10746.669921875	5481.0	3390.090087890625	968.489990234375	6690.89990234375	3080.659912109375	8721.8896484375
2011-02-16	2923.89599609375	23168.0	4655.939453125	371.489990234375	4930.2001953125	2755.610107421875	67571.0	4151.259765625	6085.2998046875	7414.2998046875	1336.3199462890625	14059.2001953125	23156.970703125	11047.7890625	1506.300048828125	1989.1099853515625	37074.9296875	10808.2900390625	5481.7001953125	3384.47998046875	982.0700073242188	6711.64990234375	3094.719970703125	8712.919921875
2011-02-17	2926.964111328125	23178.0	4737.14697265625	372.989990234375	4938.39990234375	2770.81005859375	67685.0	4152.31005859375	6087.39990234375	7405.509765625	1340.4300537109375	14136.2001953125	23301.83984375	11112.98828125	1508.56005859375	1977.219970703125	37226.4296875	10836.6396484375	5546.4501953125	3395.699951171875	995.5700073242188	6706.47021484375	3082.830078125	8683.83984375
2011-02-18	2899.7919921875	23059.0	4687.31494140625	374.19000244140625	4936.7001953125	2755.030029296875	68067.0	4157.14013671875	6083.0	7426.81005859375	1343.010009765625	14123.099609375	23595.240234375	11068.0888671875	1517.56005859375	2013.1400146484375	37522.30078125	10842.7998046875	5458.9501953125	3412.739990234375		6717.25	3086.919921875	8843.7998046875
2011-02-21	2932.24609375	22230.0	4737.14697265625	370.9200134277344	4900.0	2715.659912109375	67259.0	4097.41015625	6014.7998046875	7321.81005859375			23485.419921875	10810.4892578125	1525.8499755859375	2005.300048828125	37242.05078125	10857.5302734375	5518.60009765625	3381.929931640625	995.6699829101562	6683.8701171875		8839.1796875
2011-02-22	2855.51611328125	21994.0	4675.625	368.8299865722656	4856.7001953125	2703.3701171875	66440.0	4050.27001953125	5996.7998046875	7318.35009765625	1315.43994140625	13963.7001953125	22990.810546875	10701.8896484375	1513.6300048828125	1969.9200439453125	36781.55078125	10664.7001953125	5469.2001953125	3358.7099609375	987.2100219726562	6622.490234375	3019.1201171875	8673.6298828125
2011-02-23	2862.635009765625	21930.0	4583.34326171875	365.239990234375	4845.89990234375	2679.260009765625	66910.0	4013.1201171875	5923.5	7194.60009765625	1307.4000244140625	13956.2001953125	22906.900390625	10633.3896484375	1511.1099853515625	1961.6300048828125	36464.0703125	10579.099609375	5437.35009765625	3372.070068359375	990.9099731445312	6622.77001953125	3001.85009765625	8528.900390625
2011-02-24	2878.60302734375	21949.0	4552.58203125	363.7300109863281	4809.2998046875	2665.969970703125	66949.0	4009.639892578125	5920.0	7130.5	1306.0999755859375	13867.2998046875	22601.0390625	10647.5888671875	1489.8699951171875	1949.8800048828125	36446.55859375	10452.7099609375	5262.7001953125	3368.35009765625	977.219970703125	6515.97021484375	2973.080078125	8541.599609375
2011-02-25	2878.56494140625	22350.0	4556.88916015625	366.7699890136719	4836.5	2692.409912109375	66903.0	4070.3798828125	6001.2001953125	7185.169921875	1319.8800048828125	14052.099609375	23012.369140625	10822.689453125	1489.27001953125	1963.4300537109375	36880.19921875	10526.759765625	5303.5498046875	3363.909912109375	985.9099731445312	6537.2001953125	3025.159912109375	8599.6103515625
[truncated: 3,609 more rows]
